# Supplementary material for: Identification and Characterization of FGF2-Dependent mRNA: microRNA Networks During Lens Fiber Cell Differentiation
Source: G3 (Bethesda). 2013 Oct 18;3(12):2239–55. doi: 10.1534/g3.113.008698 (PMC3852386; doi:10.1534/g3.113.008698)
Supplement: Supporting Information [file supp_g3.113.008698_FileS1.zip]

Archive with 2 entries (2 files):
- FileS1/Suppl file S1A early inverse.xlsx
- FileS1/Suppl file S1B late inverse.xlsx
