# Supplementary material for: Identification and Characterization of FGF2-Dependent mRNA: microRNA Networks During Lens Fiber Cell Differentiation
Source: G3 (Bethesda). 2013 Oct 18;3(12):2239–55. doi: 10.1534/g3.113.008698 (PMC3852386; doi:10.1534/g3.113.008698)
Supplement: Supporting Information [file supp_g3.113.008698_FileS1.zip › FileS1/Suppl file S1A early inverse.xlsx]

## Sheet: Early Inv Correl miR
ID	miR Connectivity	Symbol	miRNA Log Ratio	Source	Confidence	AFFY Probe ID	Symbol	Gene Connectivity	Gene Log Ratio
mmu-miR-503	29	miR-503	-2.549	TargetScan Human	High (predicted)	1387101_at	ACSL4	3	0.999
mmu-miR-503	29	miR-503	-2.549	TargetScan Human	High (predicted)	1384333_at	ACTR2	1	0.469
mmu-miR-503	29	miR-503	-2.549	TargetScan Human	Moderate (predicted)	1381690_at	ANK3	2	0.289
mmu-miR-503	29	miR-503	-2.549	TargetScan Human	Moderate (predicted)	1385486_at	BNC2	5	0.936
mmu-miR-503	29	miR-503	-2.549	TargetScan Human	High (predicted)	1395231_at	CDCA4	1	0.672
mmu-miR-503	29	miR-503	-2.549	TargetScan Human	High (predicted)	1382345_at	CDK17	3	1.171
mmu-miR-503	29	miR-503	-2.549	TargetScan Human	High (predicted)	1390628_at	CPEB2	3	0.401
mmu-miR-503	29	miR-503	-2.549	TargetScan Human	High (predicted)	1386997_at	EIF4E	1	0.349
mmu-miR-503	29	miR-503	-2.549	TargetScan Human	High (predicted)	1381903_at	FBXO33	2	0.713
mmu-miR-503	29	miR-503	-2.549	TargetScan Human	High (predicted)	1372086_at	FHDC1	3	0.357
mmu-miR-503	29	miR-503	-2.549	TargetScan Human	High (predicted)	1368489_at	FOSL1	3	2.43
mmu-miR-503	29	miR-503	-2.549	TargetScan Human	High (predicted)	1383701_at	MAP2K4	2	0.894
mmu-miR-503	29	miR-503	-2.549	TargetScan Human	High (predicted)	1375929_at	MNT	2	0.194
mmu-miR-503	29	miR-503	-2.549	TargetScan Human	High (predicted)	1383514_s_at	NAA15	1	0.329
mmu-miR-503	29	miR-503	-2.549	TargetScan Human	High (predicted)	1384342_at	NISCH	1	0.601
mmu-miR-503	29	miR-503	-2.549	TargetScan Human	High (predicted)	1389036_at	PISD	1	0.385
mmu-miR-503	29	miR-503	-2.549	TargetScan Human	High (predicted)	1387122_at	PLAGL1	2	2.638
mmu-miR-503	29	miR-503	-2.549	TargetScan Human	Moderate (predicted)	1389692_at	RAB22A	3	0.47
mmu-miR-503	29	miR-503	-2.549	TargetScan Human	High (predicted)	1373933_at	RAPGEF2	2	0.697
mmu-miR-503	29	miR-503	-2.549	TargetScan Human	High (predicted)	1382379_at	RNF138	2	0.584
mmu-miR-503	29	miR-503	-2.549	TargetScan Human	High (predicted)	1380569_at	RNF41	2	0.608
mmu-miR-503	29	miR-503	-2.549	TargetScan Human	High (predicted)	1367877_at	SLC11A2	3	0.308
mmu-miR-503	29	miR-503	-2.549	TargetScan Human	High (predicted)	1372326_at	SLC2A3	1	2.216
mmu-miR-503	29	miR-503	-2.549	TargetScan Human	High (predicted)	1376666_at	SOCS6	5	0.329
mmu-miR-503	29	miR-503	-2.549	TargetScan Human	High (predicted)	1394440_at	TNPO1	4	0.539
mmu-miR-503	29	miR-503	-2.549	TargetScan Human	High (predicted)	1376680_at	VPS37C	1	1.032
mmu-miR-503	29	miR-503	-2.549	TargetScan Human	High (predicted)	1389068_at	WIPI2	2	0.287
mmu-miR-503	29	miR-503	-2.549	TargetScan Human	High (predicted)	1390476_at	ZBTB39	3	0.459
mmu-miR-503	29	miR-503	-2.549	TargetScan Human	High (predicted)	1378049_at	ZNF362	1	0.932
mmu-miR-375	15	miR-375 (human, mouse, rat)	-1.731	TargetScan Human	Moderate (predicted)	1369664_at	AVPR1A	3	0.9
mmu-miR-375	15	miR-375 (human, mouse, rat)	-1.731	TargetScan Human	High (predicted)	1385486_at	BNC2	5	0.936
mmu-miR-375	15	miR-375 (human, mouse, rat)	-1.731	TargetScan Human	Moderate (predicted)	1391549_at	DCUN1D4	3	0.585
mmu-miR-375	15	miR-375 (human, mouse, rat)	-1.731	TargetScan Human	High (predicted)	1383736_at	ELAVL2	2	0.499
mmu-miR-375	15	miR-375 (human, mouse, rat)	-1.731	TargetScan Human	High (predicted)	1369036_at	GRIK2	2	1.093
mmu-miR-375	15	miR-375 (human, mouse, rat)	-1.731	TarBase,TargetScan Human,miRecords	Experimentally Observed,Moderate (predicted)	1380110_at	JAK2	2	0.554
mmu-miR-375	15	miR-375 (human, mouse, rat)	-1.731	TargetScan Human	High (predicted)	1387260_at	KLF4	2	1.336
mmu-miR-375	15	miR-375 (human, mouse, rat)	-1.731	TargetScan Human	High (predicted)	1384361_at	MAL2	1	0.302
mmu-miR-375	15	miR-375 (human, mouse, rat)	-1.731	TargetScan Human	High (predicted)	1379567_at	MED13	3	1.122
mmu-miR-375	15	miR-375 (human, mouse, rat)	-1.731	TargetScan Human	High (predicted)	1376888_a_at	MLLT1	2	0.299
mmu-miR-375	15	miR-375 (human, mouse, rat)	-1.731	TargetScan Human	Moderate (predicted)	1372904_at	MOB3A	1	1.11
mmu-miR-375	15	miR-375 (human, mouse, rat)	-1.731	TargetScan Human	High (predicted)	1368860_at	PHLDA1	3	2.569
mmu-miR-375	15	miR-375 (human, mouse, rat)	-1.731	TargetScan Human	Moderate (predicted)	1389686_at	PRKX	1	0.65
mmu-miR-375	15	miR-375 (human, mouse, rat)	-1.731	TargetScan Human	High (predicted)	1393265_at	SYNCRIP	1	0.327
mmu-miR-375	15	miR-375 (human, mouse, rat)	-1.731	TargetScan Human	Moderate (predicted)	1377853_at	TSHZ3	2	0.622
mmu-miR-494	60	miR-494	-1.267	TargetScan Human	High (predicted)	1394490_at	ABCA1	1	2.056
mmu-miR-494	60	miR-494	-1.267	TargetScan Human	High (predicted)	1387101_at	ACSL4	3	0.999
mmu-miR-494	60	miR-494	-1.267	TargetScan Human	Moderate (predicted)	1395894_at	API5	1	0.25
mmu-miR-494	60	miR-494	-1.267	TargetScan Human	Moderate (predicted)	1368837_at	ARID4B	2	0.321
mmu-miR-494	60	miR-494	-1.267	TargetScan Human	Moderate (predicted)	1370510_a_at	ARNTL	1	1.674
mmu-miR-494	60	miR-494	-1.267	TargetScan Human	High (predicted)	1369268_at	ATF3	1	2.373
mmu-miR-494	60	miR-494	-1.267	TargetScan Human	High (predicted)	1368118_at	BCL10	1	1.314
mmu-miR-494	60	miR-494	-1.267	TargetScan Human	Moderate (predicted)	1385592_at	BCOR	1	0.394
mmu-miR-494	60	miR-494	-1.267	TargetScan Human	High (predicted)	1368799_at	BIRC5	1	0.524
mmu-miR-494	60	miR-494	-1.267	TargetScan Human	High (predicted)	1385486_at	BNC2	5	0.936
mmu-miR-494	60	miR-494	-1.267	TargetScan Human	High (predicted)	1371263_a_at	CAMK2D	2	0.598
mmu-miR-494	60	miR-494	-1.267	TargetScan Human	Moderate (predicted)	1383271_at	CCDC59	1	0.357
mmu-miR-494	60	miR-494	-1.267	TargetScan Human	High (predicted)	1387880_at	CELF2	3	0.552
mmu-miR-494	60	miR-494	-1.267	TargetScan Human	High (predicted)	1382427_at	CGGBP1	1	0.391
mmu-miR-494	60	miR-494	-1.267	TargetScan Human	High (predicted)	1387451_at	DCBLD2	1	0.18
mmu-miR-494	60	miR-494	-1.267	TargetScan Human	High (predicted)	1370542_a_at	ELF1	1	0.313
mmu-miR-494	60	miR-494	-1.267	TargetScan Human	High (predicted)	1389130_at	ELF2	2	0.553
mmu-miR-494	60	miR-494	-1.267	TargetScan Human	Moderate (predicted)	1373917_at	ETF1	1	0.586
mmu-miR-494	60	miR-494	-1.267	TargetScan Human	High (predicted)	1381903_at	FBXO33	2	0.713
mmu-miR-494	60	miR-494	-1.267	TargetScan Human	Moderate (predicted)	1393722_at	FEM1C	1	0.838
mmu-miR-494	60	miR-494	-1.267	TargetScan Human	Moderate (predicted)	1372086_at	FHDC1	3	0.357
mmu-miR-494	60	miR-494	-1.267	TargetScan Human	High (predicted)	1369036_at	GRIK2	2	1.093
mmu-miR-494	60	miR-494	-1.267	TargetScan Human	High (predicted)	1398849_at	H3F3C	1	0.399
mmu-miR-494	60	miR-494	-1.267	TargetScan Human	High (predicted)	1377163_at	INHBB	2	0.568
mmu-miR-494	60	miR-494	-1.267	TargetScan Human	Moderate (predicted)	1398773_at	KHDRBS1	1	0.542
mmu-miR-494	60	miR-494	-1.267	TargetScan Human	Moderate (predicted)	1389890_at	KIAA0182	3	0.893
mmu-miR-494	60	miR-494	-1.267	TargetScan Human	High (predicted)	1383276_at	LANCL2	1	0.833
mmu-miR-494	60	miR-494	-1.267	TargetScan Human	High (predicted)	1395967_at	LDLRAP1	1	0.521
mmu-miR-494	60	miR-494	-1.267	TargetScan Human	High (predicted)	1373374_at	LMO4	1	0.851
mmu-miR-494	60	miR-494	-1.267	TargetScan Human	High (predicted)	1377696_at	MESDC1	1	0.968
mmu-miR-494	60	miR-494	-1.267	TargetScan Human	Moderate (predicted)	1384516_at	MTF2 (includes EG:17765)	2	0.627
mmu-miR-494	60	miR-494	-1.267	TargetScan Human	High (predicted)	1389474_at	MYLIP	1	1.073
mmu-miR-494	60	miR-494	-1.267	TargetScan Human	High (predicted)	1393172_at	NAB1	2	1.386
mmu-miR-494	60	miR-494	-1.267	TargetScan Human	High (predicted)	1372772_at	NFAT5	1	0.259
mmu-miR-494	60	miR-494	-1.267	TargetScan Human	Moderate (predicted)	1371987_at	PAPD7	1	0.347
mmu-miR-494	60	miR-494	-1.267	TargetScan Human	High (predicted)	1386912_at	PCOLCE	1	0.453
mmu-miR-494	60	miR-494	-1.267	TargetScan Human	Moderate (predicted)	1368860_at	PHLDA1	3	2.569
mmu-miR-494	60	miR-494	-1.267	TargetScan Human	Moderate (predicted)	1396171_at	PPIL4	1	0.922
mmu-miR-494	60	miR-494	-1.267	TargetScan Human	Moderate (predicted)	1391187_at	PPL	1	1.511
mmu-miR-494	60	miR-494	-1.267	TargetScan Human	High (predicted)	1388965_at	PPP2R5E	2	0.351
mmu-miR-494	60	miR-494	-1.267	TargetScan Human	Moderate (predicted)	1389136_at	PRKRIR	1	0.541
mmu-miR-494	60	miR-494	-1.267	TargetScan Human	Moderate (predicted)	1370193_at	PTP4A1	2	0.349
mmu-miR-494	60	miR-494	-1.267	TargetScan Human	High (predicted)	1388185_at	RB1	1	0.166
mmu-miR-494	60	miR-494	-1.267	TargetScan Human	High (predicted)	1389066_at	RCAN2	1	1.329
mmu-miR-494	60	miR-494	-1.267	TargetScan Human	High (predicted)	1389632_at	RHOBTB1	2	0.746
mmu-miR-494	60	miR-494	-1.267	TargetScan Human	High (predicted)	1382379_at	RNF138	2	0.584
mmu-miR-494	60	miR-494	-1.267	TargetScan Human	Moderate (predicted)	1372674_at	RYBP	2	0.715
mmu-miR-494	60	miR-494	-1.267	TargetScan Human	High (predicted)	1368519_at	SERPINE1	2	2.42
mmu-miR-494	60	miR-494	-1.267	TargetScan Human	Moderate (predicted)	1391976_at	SIX4	2	1.147
mmu-miR-494	60	miR-494	-1.267	TargetScan Human	Moderate (predicted)	1367877_at	SLC11A2	3	0.308
mmu-miR-494	60	miR-494	-1.267	TargetScan Human	High (predicted)	1388831_at	SLC9A3R2	1	1.081
mmu-miR-494	60	miR-494	-1.267	TargetScan Human	High (predicted)	1383806_at	SMARCE1	1	0.317
mmu-miR-494	60	miR-494	-1.267	TargetScan Human	High (predicted)	1376666_at	SOCS6	5	0.329
mmu-miR-494	60	miR-494	-1.267	TargetScan Human	Moderate (predicted)	1372500_at	TMOD3	2	0.382
mmu-miR-494	60	miR-494	-1.267	TargetScan Human	Moderate (predicted)	1394440_at	TNPO1	4	0.539
mmu-miR-494	60	miR-494	-1.267	TargetScan Human	High (predicted)	1375965_at	UBE2K	3	0.357
mmu-miR-494	60	miR-494	-1.267	TargetScan Human	High (predicted)	1373598_at	UBN1	1	0.658
mmu-miR-494	60	miR-494	-1.267	TargetScan Human	High (predicted)	1389098_at	UBP1 (includes EG:100136855)	3	0.344
mmu-miR-494	60	miR-494	-1.267	TargetScan Human	High (predicted)	1376621_at	WDR26	2	1.182
mmu-miR-494	60	miR-494	-1.267	TargetScan Human	Moderate (predicted)	1390476_at	ZBTB39	3	0.459
mmu-miR-296-3p	12	miR-296-3p/miR-296	-0.998	TargetScan Human	Moderate (predicted)	1394721_at	BAZ2A	3	0.321
mmu-miR-296-3p	12	miR-296-3p/miR-296	-0.998	TargetScan Human	Moderate (predicted)	1371263_a_at	CAMK2D	2	0.598
mmu-miR-296-3p	12	miR-296-3p/miR-296	-0.998	TargetScan Human	High (predicted)	1390628_at	CPEB2	3	0.401
mmu-miR-296-3p	12	miR-296-3p/miR-296	-0.998	TargetScan Human	Moderate (predicted)	1391549_at	DCUN1D4	3	0.585
mmu-miR-296-3p	12	miR-296-3p/miR-296	-0.998	TargetScan Human	Moderate (predicted)	1368489_at	FOSL1	3	2.43
mmu-miR-296-3p	12	miR-296-3p/miR-296	-0.998	TargetScan Human	Moderate (predicted)	1379567_at	MED13	3	1.122
mmu-miR-296-3p	12	miR-296-3p/miR-296	-0.998	TargetScan Human	High (predicted)	1375929_at	MNT	2	0.194
mmu-miR-296-3p	12	miR-296-3p/miR-296	-0.998	TargetScan Human	Moderate (predicted)	1390383_at	PLIN2	1	0.865
mmu-miR-296-3p	12	miR-296-3p/miR-296	-0.998	TargetScan Human	High (predicted)	1373911_at	POSTN	1	0.611
mmu-miR-296-3p	12	miR-296-3p/miR-296	-0.998	TargetScan Human	High (predicted)	1376666_at	SOCS6	5	0.329
mmu-miR-296-3p	12	miR-296-3p/miR-296	-0.998	TargetScan Human	Moderate (predicted)	1375537_at	STRN3	2	0.408
mmu-miR-296-3p	12	miR-296-3p/miR-296	-0.998	TargetScan Human	High (predicted)	1394440_at	TNPO1	4	0.539
mmu-miR-193	31	miR-193/miR-193b/miR-193a-3p	-0.847	TargetScan Human	Moderate (predicted)	1369026_at	ARFIP1	1	0.36
mmu-miR-193	31	miR-193/miR-193b/miR-193a-3p	-0.847	TargetScan Human	High (predicted)	1390247_at	ARID3B	1	1.475
mmu-miR-193	31	miR-193/miR-193b/miR-193a-3p	-0.847	TargetScan Human	Moderate (predicted)	1369664_at	AVPR1A	3	0.9
mmu-miR-193	31	miR-193/miR-193b/miR-193a-3p	-0.847	TargetScan Human	High (predicted)	1394721_at	BAZ2A	3	0.321
mmu-miR-193	31	miR-193/miR-193b/miR-193a-3p	-0.847	TargetScan Human	Moderate (predicted)	1372244_at	CAB39	1	0.377
mmu-miR-193	31	miR-193/miR-193b/miR-193a-3p	-0.847	TargetScan Human	High (predicted)	1382345_at	CDK17	3	1.171
mmu-miR-193	31	miR-193/miR-193b/miR-193a-3p	-0.847	TargetScan Human	Moderate (predicted)	1390028_at	DYRK2	1	0.663
mmu-miR-193	31	miR-193/miR-193b/miR-193a-3p	-0.847	Ingenuity Expert Findings,TargetScan Human	Experimentally Observed,High (predicted)	1368851_at	ETS1	1	1.594
mmu-miR-193	31	miR-193/miR-193b/miR-193a-3p	-0.847	TargetScan Human	High (predicted)	1382593_at	ETV1	1	0.938
mmu-miR-193	31	miR-193/miR-193b/miR-193a-3p	-0.847	TargetScan Human	High (predicted)	1385294_at	ETV6	1	1.061
mmu-miR-193	31	miR-193/miR-193b/miR-193a-3p	-0.847	TargetScan Human	High (predicted)	1372086_at	FHDC1	3	0.357
mmu-miR-193	31	miR-193/miR-193b/miR-193a-3p	-0.847	TargetScan Human	High (predicted)	1370960_at	IGFBP5	1	0.34
mmu-miR-193	31	miR-193/miR-193b/miR-193a-3p	-0.847	TargetScan Human	High (predicted)	1390925_a_at	IGSF3	1	0.543
mmu-miR-193	31	miR-193/miR-193b/miR-193a-3p	-0.847	TargetScan Human	Moderate (predicted)	1380110_at	JAK2	2	0.554
mmu-miR-193	31	miR-193/miR-193b/miR-193a-3p	-0.847	TargetScan Human	High (predicted)	1389890_at	KIAA0182	3	0.893
mmu-miR-193	31	miR-193/miR-193b/miR-193a-3p	-0.847	TargetScan Human	High (predicted)	1379340_at	LAMC2	1	0.358
mmu-miR-193	31	miR-193/miR-193b/miR-193a-3p	-0.847	TargetScan Human	High (predicted)	1373384_at	PPP2R5C	2	0.445
mmu-miR-193	31	miR-193/miR-193b/miR-193a-3p	-0.847	TargetScan Human	Moderate (predicted)	1389692_at	RAB22A	3	0.47
mmu-miR-193	31	miR-193/miR-193b/miR-193a-3p	-0.847	TargetScan Human	Moderate (predicted)	1377746_at	RBM12	2	0.302
mmu-miR-193	31	miR-193/miR-193b/miR-193a-3p	-0.847	TargetScan Human	High (predicted)	1394472_at	RGL1	1	0.452
mmu-miR-193	31	miR-193/miR-193b/miR-193a-3p	-0.847	TargetScan Human	High (predicted)	1377622_at	RSF1 (includes EG:233532)	1	0.33
mmu-miR-193	31	miR-193/miR-193b/miR-193a-3p	-0.847	TargetScan Human	High (predicted)	1387266_at	SIAH1	2	0.334
mmu-miR-193	31	miR-193/miR-193b/miR-193a-3p	-0.847	TargetScan Human	High (predicted)	1390036_at	SLC16A6	1	1.076
mmu-miR-193	31	miR-193/miR-193b/miR-193a-3p	-0.847	TargetScan Human	High (predicted)	1376666_at	SOCS6	5	0.329
mmu-miR-193	31	miR-193/miR-193b/miR-193a-3p	-0.847	TargetScan Human	High (predicted)	1389173_at	SON	2	0.337
mmu-miR-193	31	miR-193/miR-193b/miR-193a-3p	-0.847	TargetScan Human	High (predicted)	1372075_at	SRSF6	1	0.413
mmu-miR-193	31	miR-193/miR-193b/miR-193a-3p	-0.847	TargetScan Human	High (predicted)	1386857_at	STMN1	1	0.355
mmu-miR-193	31	miR-193/miR-193b/miR-193a-3p	-0.847	TargetScan Human	Moderate (predicted)	1392531_at	TTPAL	2	2.061
mmu-miR-193	31	miR-193/miR-193b/miR-193a-3p	-0.847	TargetScan Human	High (predicted)	1389098_at	UBP1 (includes EG:100136855)	3	0.344
mmu-miR-193	31	miR-193/miR-193b/miR-193a-3p	-0.847	TargetScan Human	Moderate (predicted)	1370221_at	WISP1	1	0.822
mmu-miR-193	31	miR-193/miR-193b/miR-193a-3p	-0.847	TargetScan Human	Moderate (predicted)	1390476_at	ZBTB39	3	0.459
mmu-miR-141	67	miR-141/miR-200a	-0.612	TargetScan Human	High (predicted)	1387664_at	ATP6V1B2	1	0.638
mmu-miR-141	67	miR-141/miR-200a	-0.612	TargetScan Human	High (predicted)	1376239_at	ATP6V1C2	1	0.966
mmu-miR-141	67	miR-141/miR-200a	-0.612	TargetScan Human	High (predicted)	1369664_at	AVPR1A	3	0.9
mmu-miR-141	67	miR-141/miR-200a	-0.612	TargetScan Human	High (predicted)	1371522_at	BAHD1	1	0.507
mmu-miR-141	67	miR-141/miR-200a	-0.612	TargetScan Human,miRecords	Experimentally Observed,High (predicted)	1388490_at	BAP1	1	0.308
mmu-miR-141	67	miR-141/miR-200a	-0.612	TargetScan Human	Moderate (predicted)	1383822_at	BICD2	1	0.375
mmu-miR-141	67	miR-141/miR-200a	-0.612	TargetScan Human	High (predicted)	1385486_at	BNC2	5	0.936
mmu-miR-141	67	miR-141/miR-200a	-0.612	TargetScan Human	High (predicted)	1398574_a_at	CDK13	1	0.492
mmu-miR-141	67	miR-141/miR-200a	-0.612	TargetScan Human	Moderate (predicted)	1382345_at	CDK17	3	1.171
mmu-miR-141	67	miR-141/miR-200a	-0.612	TargetScan Human	Moderate (predicted)	1387880_at	CELF2	3	0.552
mmu-miR-141	67	miR-141/miR-200a	-0.612	TargetScan Human	Moderate (predicted)	1369708_a_at	CREB1	2	0.406
mmu-miR-141	67	miR-141/miR-200a	-0.612	TargetScan Human	High (predicted)	1398611_at	CUL4B	1	0.583
mmu-miR-141	67	miR-141/miR-200a	-0.612	TargetScan Human	Moderate (predicted)	1370633_at	CXCL1	1	2.74
mmu-miR-141	67	miR-141/miR-200a	-0.612	TargetScan Human	High (predicted)	1391549_at	DCUN1D4	3	0.585
mmu-miR-141	67	miR-141/miR-200a	-0.612	TargetScan Human	High (predicted)	1383736_at	ELAVL2	2	0.499
mmu-miR-141	67	miR-141/miR-200a	-0.612	TargetScan Human	High (predicted)	1389130_at	ELF2	2	0.553
mmu-miR-141	67	miR-141/miR-200a	-0.612	TargetScan Human	Moderate (predicted)	1373093_at	ERRFI1	1	1.83
mmu-miR-141	67	miR-141/miR-200a	-0.612	TargetScan Human	High (predicted)	1380611_at	FKBP5	1	0.851
mmu-miR-141	67	miR-141/miR-200a	-0.612	TargetScan Human	High (predicted)	1374903_at	GCNT2	2	0.659
mmu-miR-141	67	miR-141/miR-200a	-0.612	TargetScan Human	High (predicted)	1382616_at	GLS	1	0.296
mmu-miR-141	67	miR-141/miR-200a	-0.612	TargetScan Human	High (predicted)	1371071_at	GNB4	1	0.985
mmu-miR-141	67	miR-141/miR-200a	-0.612	TargetScan Human	Moderate (predicted)	1393331_at	HECA	1	0.832
mmu-miR-141	67	miR-141/miR-200a	-0.612	TargetScan Human	High (predicted)	1398693_at	MAN1C1	1	0.746
mmu-miR-141	67	miR-141/miR-200a	-0.612	TargetScan Human,miRecords	Experimentally Observed,High (predicted)	1383701_at	MAP2K4	2	0.894
mmu-miR-141	67	miR-141/miR-200a	-0.612	TargetScan Human	High (predicted)	1387676_at	MARK1	1	0.646
mmu-miR-141	67	miR-141/miR-200a	-0.612	TargetScan Human	Moderate (predicted)	1379567_at	MED13	3	1.122
mmu-miR-141	67	miR-141/miR-200a	-0.612	TargetScan Human	High (predicted)	1384516_at	MTF2 (includes EG:17765)	2	0.627
mmu-miR-141	67	miR-141/miR-200a	-0.612	TargetScan Human	High (predicted)	1393172_at	NAB1	2	1.386
mmu-miR-141	67	miR-141/miR-200a	-0.612	TargetScan Human	High (predicted)	1370517_at	NPTX1	1	5.466
mmu-miR-141	67	miR-141/miR-200a	-0.612	TargetScan Human	High (predicted)	1369642_at	PAFAH1B2	1	0.687
mmu-miR-141	67	miR-141/miR-200a	-0.612	TargetScan Human	Moderate (predicted)	1368860_at	PHLDA1	3	2.569
mmu-miR-141	67	miR-141/miR-200a	-0.612	TargetScan Human	High (predicted)	1389547_at	PPHLN1	1	0.314
mmu-miR-141	67	miR-141/miR-200a	-0.612	TargetScan Human	High (predicted)	1398790_at	PPP2CA	1	0.349
mmu-miR-141	67	miR-141/miR-200a	-0.612	TargetScan Human	High (predicted)	1387485_a_at	PPP2R2A	1	0.461
mmu-miR-141	67	miR-141/miR-200a	-0.612	TargetScan Human	Moderate (predicted)	1373384_at	PPP2R5C	2	0.445
mmu-miR-141	67	miR-141/miR-200a	-0.612	TargetScan Human	Moderate (predicted)	1388965_at	PPP2R5E	2	0.351
mmu-miR-141	67	miR-141/miR-200a	-0.612	TargetScan Human	High (predicted)	1391213_at	PPP3R1	1	0.388
mmu-miR-141	67	miR-141/miR-200a	-0.612	TargetScan Human	High (predicted)	1370193_at	PTP4A1	2	0.349
mmu-miR-141	67	miR-141/miR-200a	-0.612	TargetScan Human	Moderate (predicted)	1389692_at	RAB22A	3	0.47
mmu-miR-141	67	miR-141/miR-200a	-0.612	TargetScan Human	High (predicted)	1373933_at	RAPGEF2	2	0.697
mmu-miR-141	67	miR-141/miR-200a	-0.612	TargetScan Human	High (predicted)	1377746_at	RBM12	2	0.302
mmu-miR-141	67	miR-141/miR-200a	-0.612	TargetScan Human	Moderate (predicted)	1371583_at	RBM3	1	0.636
mmu-miR-141	67	miR-141/miR-200a	-0.612	TargetScan Human	High (predicted)	1389632_at	RHOBTB1	2	0.746
mmu-miR-141	67	miR-141/miR-200a	-0.612	TargetScan Human	High (predicted)	1368914_at	RUNX1	1	1.391
mmu-miR-141	67	miR-141/miR-200a	-0.612	TargetScan Human	High (predicted)	1372674_at	RYBP	2	0.715
mmu-miR-141	67	miR-141/miR-200a	-0.612	TargetScan Human	High (predicted)	1370899_at	SFPQ	1	1.477
mmu-miR-141	67	miR-141/miR-200a	-0.612	TargetScan Human	Moderate (predicted)	1377076_at	SIAE	1	0.523
mmu-miR-141	67	miR-141/miR-200a	-0.612	TargetScan Human	High (predicted)	1387266_at	SIAH1	2	0.334
mmu-miR-141	67	miR-141/miR-200a	-0.612	TargetScan Human	Moderate (predicted)	1391976_at	SIX4	2	1.147
mmu-miR-141	67	miR-141/miR-200a	-0.612	TargetScan Human	High (predicted)	1367877_at	SLC11A2	3	0.308
mmu-miR-141	67	miR-141/miR-200a	-0.612	TargetScan Human	Moderate (predicted)	1392789_at	SLC25A36	1	0.528
mmu-miR-141	67	miR-141/miR-200a	-0.612	TargetScan Human	Moderate (predicted)	1376666_at	SOCS6	5	0.329
mmu-miR-141	67	miR-141/miR-200a	-0.612	TargetScan Human	High (predicted)	1389173_at	SON	2	0.337
mmu-miR-141	67	miR-141/miR-200a	-0.612	TargetScan Human	High (predicted)	1373124_at	SRC	2	0.412
mmu-miR-141	67	miR-141/miR-200a	-0.612	TargetScan Human	Moderate (predicted)	1392986_at	STRN	1	0.699
mmu-miR-141	67	miR-141/miR-200a	-0.612	TargetScan Human	High (predicted)	1392545_at	TFAP2B	1	0.497
mmu-miR-141	67	miR-141/miR-200a	-0.612	TargetScan Human,miRecords	Experimentally Observed,High (predicted)	1387172_a_at	TGFB2	1	0.294
mmu-miR-141	67	miR-141/miR-200a	-0.612	TargetScan Human	Moderate (predicted)	1372500_at	TMOD3	2	0.382
mmu-miR-141	67	miR-141/miR-200a	-0.612	TargetScan Human	High (predicted)	1394440_at	TNPO1	4	0.539
mmu-miR-141	67	miR-141/miR-200a	-0.612	TargetScan Human	High (predicted)	1377853_at	TSHZ3	2	0.622
mmu-miR-141	67	miR-141/miR-200a	-0.612	TargetScan Human	High (predicted)	1392531_at	TTPAL	2	2.061
mmu-miR-141	67	miR-141/miR-200a	-0.612	TargetScan Human	Moderate (predicted)	1375965_at	UBE2K	3	0.357
mmu-miR-141	67	miR-141/miR-200a	-0.612	TargetScan Human	Moderate (predicted)	1376621_at	WDR26	2	1.182
mmu-miR-141	67	miR-141/miR-200a	-0.612	TargetScan Human	High (predicted)	1386866_at	YWHAG	1	0.605
mmu-miR-141	67	miR-141/miR-200a	-0.612	TargetScan Human	Moderate (predicted)	1390297_at	ZC3H14	1	0.22
mmu-miR-141	67	miR-141/miR-200a	-0.612	TarBase,miRecords	Experimentally Observed	1370965_at	ZEB1	1	0.374
mmu-miR-141	67	miR-141/miR-200a	-0.612	TargetScan Human	High (predicted)	1393080_at	ZFR	1	0.659
mmu-miR-449a	33	miR-449a/miR-34a/miR-34c (includes others)	-0.483	TargetScan Human	High (predicted)	1372552_at	ACBD3	1	0.391
mmu-miR-449a	33	miR-449a/miR-34a/miR-34c (includes others)	-0.483	TargetScan Human	High (predicted)	1387101_at	ACSL4	3	0.999
mmu-miR-449a	33	miR-449a/miR-34a/miR-34c (includes others)	-0.483	TargetScan Human	High (predicted)	1381690_at	ANK3	2	0.289
mmu-miR-449a	33	miR-449a/miR-34a/miR-34c (includes others)	-0.483	TargetScan Human	High (predicted)	1371994_at	ARHGAP1	1	0.557
mmu-miR-449a	33	miR-449a/miR-34a/miR-34c (includes others)	-0.483	TargetScan Human	Moderate (predicted)	1368837_at	ARID4B	2	0.321
mmu-miR-449a	33	miR-449a/miR-34a/miR-34c (includes others)	-0.483	TargetScan Human	High (predicted)	1381002_at	ASB1	1	0.206
mmu-miR-449a	33	miR-449a/miR-34a/miR-34c (includes others)	-0.483	TargetScan Human	High (predicted)	1394721_at	BAZ2A	3	0.321
mmu-miR-449a	33	miR-449a/miR-34a/miR-34c (includes others)	-0.483	TargetScan Human	High (predicted)	1385486_at	BNC2	5	0.936
mmu-miR-449a	33	miR-449a/miR-34a/miR-34c (includes others)	-0.483	TargetScan Human	Moderate (predicted)	1387880_at	CELF2	3	0.552
mmu-miR-449a	33	miR-449a/miR-34a/miR-34c (includes others)	-0.483	TargetScan Human	High (predicted)	1390628_at	CPEB2	3	0.401
mmu-miR-449a	33	miR-449a/miR-34a/miR-34c (includes others)	-0.483	Ingenuity Expert Findings	Experimentally Observed	1369708_a_at	CREB1	2	0.406
mmu-miR-449a	33	miR-449a/miR-34a/miR-34c (includes others)	-0.483	TargetScan Human	Moderate (predicted)	1390638_at	EPHA4	1	2.041
mmu-miR-449a	33	miR-449a/miR-34a/miR-34c (includes others)	-0.483	TargetScan Human	High (predicted)	1368489_at	FOSL1	3	2.43
mmu-miR-449a	33	miR-449a/miR-34a/miR-34c (includes others)	-0.483	TargetScan Human	Moderate (predicted)	1374903_at	GCNT2	2	0.659
mmu-miR-449a	33	miR-449a/miR-34a/miR-34c (includes others)	-0.483	Ingenuity Expert Findings,TargetScan Human	Experimentally Observed,Moderate (predicted)	1388761_at	HDAC1	1	0.259
mmu-miR-449a	33	miR-449a/miR-34a/miR-34c (includes others)	-0.483	TargetScan Human	High (predicted)	1377163_at	INHBB	2	0.568
mmu-miR-449a	33	miR-449a/miR-34a/miR-34c (includes others)	-0.483	TargetScan Human	Moderate (predicted)	1389890_at	KIAA0182	3	0.893
mmu-miR-449a	33	miR-449a/miR-34a/miR-34c (includes others)	-0.483	TargetScan Human	Moderate (predicted)	1387260_at	KLF4	2	1.336
mmu-miR-449a	33	miR-449a/miR-34a/miR-34c (includes others)	-0.483	TargetScan Human	High (predicted)	1383785_at	LEF1	1	0.373
mmu-miR-449a	33	miR-449a/miR-34a/miR-34c (includes others)	-0.483	TargetScan Human	High (predicted)	1375232_at	MBD6	1	0.572
mmu-miR-449a	33	miR-449a/miR-34a/miR-34c (includes others)	-0.483	TargetScan Human	Moderate (predicted)	1371700_at	MFAP4	1	0.297
mmu-miR-449a	33	miR-449a/miR-34a/miR-34c (includes others)	-0.483	TargetScan Human	High (predicted)	1376888_a_at	MLLT1	2	0.299
mmu-miR-449a	33	miR-449a/miR-34a/miR-34c (includes others)	-0.483	TarBase,TargetScan Human,miRecords	Experimentally Observed,High (predicted)	1371491_at	NOTCH1	1	0.408
mmu-miR-449a	33	miR-449a/miR-34a/miR-34c (includes others)	-0.483	TargetScan Human	Moderate (predicted)	1387122_at	PLAGL1	2	2.638
mmu-miR-449a	33	miR-449a/miR-34a/miR-34c (includes others)	-0.483	TargetScan Human	Moderate (predicted)	1371020_at	RIMBP2	1	0.681
mmu-miR-449a	33	miR-449a/miR-34a/miR-34c (includes others)	-0.483	TargetScan Human	High (predicted)	1380569_at	RNF41	2	0.608
mmu-miR-449a	33	miR-449a/miR-34a/miR-34c (includes others)	-0.483	TargetScan Human	Moderate (predicted)	1386989_at	S1PR2	1	2.149
mmu-miR-449a	33	miR-449a/miR-34a/miR-34c (includes others)	-0.483	TargetScan Human	High (predicted)	1368519_at	SERPINE1	2	2.42
mmu-miR-449a	33	miR-449a/miR-34a/miR-34c (includes others)	-0.483	TargetScan Human	Moderate (predicted)	1373124_at	SRC	2	0.412
mmu-miR-449a	33	miR-449a/miR-34a/miR-34c (includes others)	-0.483	TargetScan Human	High (predicted)	1375537_at	STRN3	2	0.408
mmu-miR-449a	33	miR-449a/miR-34a/miR-34c (includes others)	-0.483	TargetScan Human	Moderate (predicted)	1375965_at	UBE2K	3	0.357
mmu-miR-449a	33	miR-449a/miR-34a/miR-34c (includes others)	-0.483	TargetScan Human	High (predicted)	1389098_at	UBP1 (includes EG:100136855)	3	0.344
mmu-miR-449a	33	miR-449a/miR-34a/miR-34c (includes others)	-0.483	TargetScan Human	Moderate (predicted)	1389068_at	WIPI2	2	0.287
mmu-miR-133b	45	miR-133a/miR-133b	0.131	TargetScan Human	High (predicted)	1377811_at	ANKRD12	5	-0.488
mmu-miR-133b	45	miR-133a/miR-133b	0.131	TargetScan Human	High (predicted)	1375212_at	ANKRD52	8	-0.877
mmu-miR-133b	45	miR-133a/miR-133b	0.131	TargetScan Human	High (predicted)	1372754_at	APPL2	3	-0.343
mmu-miR-133b	45	miR-133a/miR-133b	0.131	TargetScan Human	High (predicted)	1381291_at	ASH1L	7	-0.503
mmu-miR-133b	45	miR-133a/miR-133b	0.131	TargetScan Human	High (predicted)	1379255_at	ATP6AP2	4	-0.416
mmu-miR-133b	45	miR-133a/miR-133b	0.131	TargetScan Human	High (predicted)	1368893_at	CAP2	2	-0.456
mmu-miR-133b	45	miR-133a/miR-133b	0.131	TargetScan Human	Moderate (predicted)	1374081_at	CASC4	6	-0.355
mmu-miR-133b	45	miR-133a/miR-133b	0.131	TargetScan Human	High (predicted)	1375643_at	CKAP4	1	-1.105
mmu-miR-133b	45	miR-133a/miR-133b	0.131	TargetScan Human	High (predicted)	1382269_at	CNNM2	3	-0.521
mmu-miR-133b	45	miR-133a/miR-133b	0.131	TargetScan Human	High (predicted)	1387586_at	CSNK1G1	2	-0.412
mmu-miR-133b	45	miR-133a/miR-133b	0.131	TargetScan Human	Moderate (predicted)	1368025_at	DDIT4	4	-0.578
mmu-miR-133b	45	miR-133a/miR-133b	0.131	TargetScan Human	High (predicted)	1370699_a_at	EGFR	4	-0.406
mmu-miR-133b	45	miR-133a/miR-133b	0.131	TargetScan Human	Moderate (predicted)	1372124_at	EIF4B	4	-0.663
mmu-miR-133b	45	miR-133a/miR-133b	0.131	TargetScan Human	High (predicted)	1388666_at	ENC1	4	-0.423
mmu-miR-133b	45	miR-133a/miR-133b	0.131	TargetScan Human	Moderate (predicted)	1388643_at	FUT8	1	-0.535
mmu-miR-133b	45	miR-133a/miR-133b	0.131	TargetScan Human	High (predicted)	1374430_at	GLOD4	1	-0.385
mmu-miR-133b	45	miR-133a/miR-133b	0.131	TargetScan Human	Moderate (predicted)	1381014_at	IFI44	2	-1.336
mmu-miR-133b	45	miR-133a/miR-133b	0.131	TargetScan Human	High (predicted)	1395646_at	LETMD1	1	-0.48
mmu-miR-133b	45	miR-133a/miR-133b	0.131	TargetScan Human	High (predicted)	1392577_at	MAP3K3	3	-0.534
mmu-miR-133b	45	miR-133a/miR-133b	0.131	TargetScan Human	High (predicted)	1388167_at	NFIB	10	-0.67
mmu-miR-133b	45	miR-133a/miR-133b	0.131	TargetScan Human	High (predicted)	1387859_at	NFS1	2	-0.28
mmu-miR-133b	45	miR-133a/miR-133b	0.131	TargetScan Human	High (predicted)	1385974_at	PARD6G	4	-1.011
mmu-miR-133b	45	miR-133a/miR-133b	0.131	TargetScan Human	High (predicted)	1390647_at	PHTF2	6	-0.326
mmu-miR-133b	45	miR-133a/miR-133b	0.131	TargetScan Human	High (predicted)	1369459_at	PIP4K2B	5	-0.332
mmu-miR-133b	45	miR-133a/miR-133b	0.131	TargetScan Human	High (predicted)	1382821_at	PPFIA3	3	-0.358
mmu-miR-133b	45	miR-133a/miR-133b	0.131	TargetScan Human	High (predicted)	1375378_at	QKI	6	-0.536
mmu-miR-133b	45	miR-133a/miR-133b	0.131	TargetScan Human	High (predicted)	1379606_at	RAB30	1	-0.405
mmu-miR-133b	45	miR-133a/miR-133b	0.131	TargetScan Human	High (predicted)	1375558_at	RAB34	2	-0.73
mmu-miR-133b	45	miR-133a/miR-133b	0.131	TargetScan Human	High (predicted)	1376755_at	RARB	4	-1.039
mmu-miR-133b	45	miR-133a/miR-133b	0.131	TargetScan Human	Moderate (predicted)	1391078_at	RFC1	2	-0.432
mmu-miR-133b	45	miR-133a/miR-133b	0.131	TargetScan Human	High (predicted)	1372690_at	RTN4RL1	3	-0.364
mmu-miR-133b	45	miR-133a/miR-133b	0.131	TargetScan Human	Moderate (predicted)	1372876_at	SEPHS2	2	-0.4
mmu-miR-133b	45	miR-133a/miR-133b	0.131	TargetScan Human	High (predicted)	1373874_at	SGPP1	5	-0.684
mmu-miR-133b	45	miR-133a/miR-133b	0.131	TargetScan Human	High (predicted)	1378219_at	SGTB	5	-0.669
mmu-miR-133b	45	miR-133a/miR-133b	0.131	TargetScan Human	High (predicted)	1374080_at	SIX5	2	-0.544
mmu-miR-133b	45	miR-133a/miR-133b	0.131	TargetScan Human	High (predicted)	1392180_at	SP1	9	-0.387
mmu-miR-133b	45	miR-133a/miR-133b	0.131	TargetScan Human	Moderate (predicted)	1398330_at	STXBP1	4	-0.192
mmu-miR-133b	45	miR-133a/miR-133b	0.131	TargetScan Human	High (predicted)	1379412_at	TNRC6B	11	-0.64
mmu-miR-133b	45	miR-133a/miR-133b	0.131	TargetScan Human	Moderate (predicted)	1384972_at	TOP3A	1	-0.294
mmu-miR-133b	45	miR-133a/miR-133b	0.131	TargetScan Human	Moderate (predicted)	1370556_at	VAMP1	1	-1.142
mmu-miR-133b	45	miR-133a/miR-133b	0.131	TargetScan Human	High (predicted)	1375302_at	ZBTB4	3	-0.288
mmu-miR-133b	45	miR-133a/miR-133b	0.131	TargetScan Human	High (predicted)	1385472_at	ZBTB8A	6	-0.412
mmu-miR-133b	45	miR-133a/miR-133b	0.131	TargetScan Human	Moderate (predicted)	1375474_at	ZCCHC3	3	-0.28
mmu-miR-133b	45	miR-133a/miR-133b	0.131	TargetScan Human	Moderate (predicted)	1393253_at	ZNF365	6	-0.673
mmu-miR-133b	45	miR-133a/miR-133b	0.131	TargetScan Human	High (predicted)	1390148_a_at	ZNF395	5	-0.38
mmu-let-7f	42	let-7a/let-7f/let-7c (includes others)	0.32	TargetScan Human	High (predicted)	1375468_at	ABCC5	1	-0.409
mmu-let-7f	42	let-7a/let-7f/let-7c (includes others)	0.32	TargetScan Human	High (predicted)	1390549_at	ADIPOR2	5	-0.625
mmu-let-7f	42	let-7a/let-7f/let-7c (includes others)	0.32	TargetScan Human	High (predicted)	1375212_at	ANKRD52	8	-0.877
mmu-let-7f	42	let-7a/let-7f/let-7c (includes others)	0.32	TargetScan Human	High (predicted)	1397579_x_at	APC2 (includes EG:10297)	2	-1.177
mmu-let-7f	42	let-7a/let-7f/let-7c (includes others)	0.32	TargetScan Human	High (predicted)	1376202_at	B3GNT1	2	-0.883
mmu-let-7f	42	let-7a/let-7f/let-7c (includes others)	0.32	TargetScan Human	High (predicted)	1372709_at	BCAP29	4	-0.555
mmu-let-7f	42	let-7a/let-7f/let-7c (includes others)	0.32	TargetScan Human	High (predicted)	1375091_at	CEP164	2	-0.838
mmu-let-7f	42	let-7a/let-7f/let-7c (includes others)	0.32	TargetScan Human	High (predicted)	1389107_at	CGNL1	2	-0.892
mmu-let-7f	42	let-7a/let-7f/let-7c (includes others)	0.32	TargetScan Human	High (predicted)	1394548_at	CPM	6	-0.297
mmu-let-7f	42	let-7a/let-7f/let-7c (includes others)	0.32	TargetScan Human	High (predicted)	1371847_at	CRTAP	3	-0.461
mmu-let-7f	42	let-7a/let-7f/let-7c (includes others)	0.32	TarBase	Experimentally Observed	1395914_at	CSNK1D	1	-0.613
mmu-let-7f	42	let-7a/let-7f/let-7c (includes others)	0.32	TargetScan Human	Moderate (predicted)	1389135_at	CTPS2	2	-0.404
mmu-let-7f	42	let-7a/let-7f/let-7c (includes others)	0.32	TargetScan Human	High (predicted)	1383543_at	GOLT1B	6	-0.615
mmu-let-7f	42	let-7a/let-7f/let-7c (includes others)	0.32	TargetScan Human	Moderate (predicted)	1376837_at	H6PD	1	-0.729
mmu-let-7f	42	let-7a/let-7f/let-7c (includes others)	0.32	miRecords	Experimentally Observed	1370665_at	HYOU1	1	-0.308
mmu-let-7f	42	let-7a/let-7f/let-7c (includes others)	0.32	TargetScan Human	High (predicted)	1391501_at	IFT80	3	-0.411
mmu-let-7f	42	let-7a/let-7f/let-7c (includes others)	0.32	TargetScan Human	High (predicted)	1382609_at	IGF2BP2	2	-0.632
mmu-let-7f	42	let-7a/let-7f/let-7c (includes others)	0.32	TargetScan Human	High (predicted)	1386611_at	KLHL24	8	-0.674
mmu-let-7f	42	let-7a/let-7f/let-7c (includes others)	0.32	TargetScan Human	High (predicted)	1372183_at	KPNA1	2	-0.992
mmu-let-7f	42	let-7a/let-7f/let-7c (includes others)	0.32	TargetScan Human	High (predicted)	1389885_at	LIMD2	4	-0.18
mmu-let-7f	42	let-7a/let-7f/let-7c (includes others)	0.32	TargetScan Human	High (predicted)	1368871_at	MAP3K1	8	-1.295
mmu-let-7f	42	let-7a/let-7f/let-7c (includes others)	0.32	TargetScan Human	High (predicted)	1392577_at	MAP3K3	3	-0.534
mmu-let-7f	42	let-7a/let-7f/let-7c (includes others)	0.32	TargetScan Human	High (predicted)	1391600_at	MGA	7	-0.668
mmu-let-7f	42	let-7a/let-7f/let-7c (includes others)	0.32	TarBase	Experimentally Observed	1371649_at	MRPS24	1	-0.476
mmu-let-7f	42	let-7a/let-7f/let-7c (includes others)	0.32	TarBase,TargetScan Human,miRecords	Experimentally Observed,High (predicted)	1387785_at	MTPN	3	-0.487
mmu-let-7f	42	let-7a/let-7f/let-7c (includes others)	0.32	TargetScan Human	High (predicted)	1376648_at	MYCN	5	-0.595
mmu-let-7f	42	let-7a/let-7f/let-7c (includes others)	0.32	TargetScan Human	High (predicted)	1373473_a_at	NAP1L1	3	-0.403
mmu-let-7f	42	let-7a/let-7f/let-7c (includes others)	0.32	TarBase	Experimentally Observed	1395157_at	NEDD4	7	-1.406
mmu-let-7f	42	let-7a/let-7f/let-7c (includes others)	0.32	TargetScan Human	High (predicted)	1382365_at	NLK	6	-1.461
mmu-let-7f	42	let-7a/let-7f/let-7c (includes others)	0.32	TargetScan Human	High (predicted)	1373083_at	PPAPDC2	4	-0.972
mmu-let-7f	42	let-7a/let-7f/let-7c (includes others)	0.32	TargetScan Human	High (predicted)	1377804_at	PRTG	2	-1.038
mmu-let-7f	42	let-7a/let-7f/let-7c (includes others)	0.32	TargetScan Human	Moderate (predicted)	1394607_at	RAB11FIP2	6	-0.913
mmu-let-7f	42	let-7a/let-7f/let-7c (includes others)	0.32	TargetScan Human	High (predicted)	1375542_at	RDX	6	-0.949
mmu-let-7f	42	let-7a/let-7f/let-7c (includes others)	0.32	TargetScan Human	High (predicted)	1373886_at	REEP1	7	-0.587
mmu-let-7f	42	let-7a/let-7f/let-7c (includes others)	0.32	TargetScan Human	High (predicted)	1380764_at	RRP1B	3	-0.45
mmu-let-7f	42	let-7a/let-7f/let-7c (includes others)	0.32	TargetScan Human	High (predicted)	1388462_at	SBK1	4	-0.545
mmu-let-7f	42	let-7a/let-7f/let-7c (includes others)	0.32	TargetScan Human	High (predicted)	1398553_at	TMED5	6	-0.653
mmu-let-7f	42	let-7a/let-7f/let-7c (includes others)	0.32	TargetScan Human	High (predicted)	1382388_at	TMEM143	1	-0.477
mmu-let-7f	42	let-7a/let-7f/let-7c (includes others)	0.32	TarBase,TargetScan Human	Experimentally Observed,High (predicted)	1394160_at	TMEM2	5	-0.457
mmu-let-7f	42	let-7a/let-7f/let-7c (includes others)	0.32	TarBase	Experimentally Observed	1378964_at	TTC9C	2	-0.443
mmu-let-7f	42	let-7a/let-7f/let-7c (includes others)	0.32	TargetScan Human	High (predicted)	1393605_at	VAV3	5	-0.767
mmu-let-7f	42	let-7a/let-7f/let-7c (includes others)	0.32	TargetScan Human	High (predicted)	1375474_at	ZCCHC3	3	-0.28
mmu-miR-219	21	miR-219-5p	0.339	TargetScan Human	High (predicted)	1398538_at	ABHD8	1	-0.878
mmu-miR-219	21	miR-219-5p	0.339	TargetScan Human	Moderate (predicted)	1383671_at	ADAM9	4	-0.363
mmu-miR-219	21	miR-219-5p	0.339	TargetScan Human	High (predicted)	1375212_at	ANKRD52	8	-0.877
mmu-miR-219	21	miR-219-5p	0.339	TargetScan Human	High (predicted)	1397579_x_at	APC2 (includes EG:10297)	2	-1.177
mmu-miR-219	21	miR-219-5p	0.339	TargetScan Human	High (predicted)	1372754_at	APPL2	3	-0.343
mmu-miR-219	21	miR-219-5p	0.339	TargetScan Human	High (predicted)	1381291_at	ASH1L	7	-0.503
mmu-miR-219	21	miR-219-5p	0.339	TargetScan Human	High (predicted)	1389107_at	CGNL1	2	-0.892
mmu-miR-219	21	miR-219-5p	0.339	TargetScan Human	High (predicted)	1387111_at	DDAH1	2	-0.236
mmu-miR-219	21	miR-219-5p	0.339	TargetScan Human	High (predicted)	1389074_at	FCHSD2	3	-0.92
mmu-miR-219	21	miR-219-5p	0.339	TargetScan Human	High (predicted)	1378057_at	FLRT3	4	-0.655
mmu-miR-219	21	miR-219-5p	0.339	TargetScan Human	High (predicted)	1385564_at	LPP	4	-0.277
mmu-miR-219	21	miR-219-5p	0.339	TargetScan Human	Moderate (predicted)	1387785_at	MTPN	3	-0.487
mmu-miR-219	21	miR-219-5p	0.339	TargetScan Human	High (predicted)	1394904_at	NECAP1	3	-0.715
mmu-miR-219	21	miR-219-5p	0.339	TargetScan Human	Moderate (predicted)	1395157_at	NEDD4	7	-1.406
mmu-miR-219	21	miR-219-5p	0.339	TargetScan Human	High (predicted)	1390210_at	PHKA1	3	-0.514
mmu-miR-219	21	miR-219-5p	0.339	TargetScan Human	High (predicted)	1388251_at	PRKCI	3	-0.443
mmu-miR-219	21	miR-219-5p	0.339	TargetScan Human	High (predicted)	1380032_at	SLAIN2	6	-0.514
mmu-miR-219	21	miR-219-5p	0.339	TargetScan Human	Moderate (predicted)	1391200_at	SPRY3	9	-0.621
mmu-miR-219	21	miR-219-5p	0.339	TargetScan Human	Moderate (predicted)	1398330_at	STXBP1	4	-0.192
mmu-miR-219	21	miR-219-5p	0.339	TargetScan Human	Moderate (predicted)	1385472_at	ZBTB8A	6	-0.412
mmu-miR-219	21	miR-219-5p	0.339	TargetScan Human	High (predicted)	1379971_at	ZC3H6	9	-1.789
mmu-miR-31	45	miR-31	0.349	TargetScan Human	Moderate (predicted)	1377845_at	AFF3	8	-0.228
mmu-miR-31	45	miR-31	0.349	TargetScan Human	High (predicted)	1383004_at	AHCYL1	2	-0.339
mmu-miR-31	45	miR-31	0.349	TargetScan Human	High (predicted)	1375212_at	ANKRD52	8	-0.877
mmu-miR-31	45	miR-31	0.349	TargetScan Human	Moderate (predicted)	1367704_at	AP2B1	1	-0.332
mmu-miR-31	45	miR-31	0.349	TargetScan Human	Moderate (predicted)	1380533_at	APP	3	-1.111
mmu-miR-31	45	miR-31	0.349	TargetScan Human	Moderate (predicted)	1396221_at	B3GALT6	2	-0.414
mmu-miR-31	45	miR-31	0.349	TargetScan Human	Moderate (predicted)	1391345_at	BMPER	6	-0.508
mmu-miR-31	45	miR-31	0.349	TargetScan Human	High (predicted)	1383160_at	CHORDC1	4	-0.252
mmu-miR-31	45	miR-31	0.349	TargetScan Human	High (predicted)	1373029_at	COPS2	2	-0.374
mmu-miR-31	45	miR-31	0.349	TargetScan Human	Moderate (predicted)	1376384_at	DUSP19	3	-1.001
mmu-miR-31	45	miR-31	0.349	TargetScan Human	High (predicted)	1384031_at	EFHC1	2	-0.502
mmu-miR-31	45	miR-31	0.349	TargetScan Human	High (predicted)	1368174_at	EGLN3	5	-1.065
mmu-miR-31	45	miR-31	0.349	TargetScan Human	Moderate (predicted)	1375259_at	EIF4EBP2	4	-0.605
mmu-miR-31	45	miR-31	0.349	TargetScan Human	High (predicted)	1398846_at	EIF5	6	-1.077
mmu-miR-31	45	miR-31	0.349	TargetScan Human	Moderate (predicted)	1389074_at	FCHSD2	3	-0.92
mmu-miR-31	45	miR-31	0.349	TargetScan Human	High (predicted)	1383236_at	FXR1	4	-0.573
mmu-miR-31	45	miR-31	0.349	TargetScan Human	High (predicted)	1370030_at	GCLM	5	-1.548
mmu-miR-31	45	miR-31	0.349	TargetScan Human	High (predicted)	1393563_at	IL1RAP	3	-0.399
mmu-miR-31	45	miR-31	0.349	TargetScan Human	Moderate (predicted)	1387421_at	KCNIP3	1	-0.296
mmu-miR-31	45	miR-31	0.349	TargetScan Human	High (predicted)	1391906_at	KIF1B	5	-0.848
mmu-miR-31	45	miR-31	0.349	TargetScan Human	High (predicted)	1368871_at	MAP3K1	8	-1.295
mmu-miR-31	45	miR-31	0.349	TargetScan Human	Moderate (predicted)	1368018_at	MKLN1	8	-0.359
mmu-miR-31	45	miR-31	0.349	TargetScan Human	High (predicted)	1388917_at	MYO1D	3	-0.373
mmu-miR-31	45	miR-31	0.349	TargetScan Human	Moderate (predicted)	1393753_at	NUDCD1	3	-0.722
mmu-miR-31	45	miR-31	0.349	TargetScan Human	High (predicted)	1369969_at	PARP1	2	-0.316
mmu-miR-31	45	miR-31	0.349	TargetScan Human	Moderate (predicted)	1383037_at	POLDIP2	2	-0.671
mmu-miR-31	45	miR-31	0.349	TargetScan Human	Moderate (predicted)	1373656_at	PPP1R3D	4	-0.526
mmu-miR-31	45	miR-31	0.349	TargetScan Human	Moderate (predicted)	1367591_at	PRDX3	4	-0.58
mmu-miR-31	45	miR-31	0.349	TargetScan Human	Moderate (predicted)	1375378_at	QKI	6	-0.536
mmu-miR-31	45	miR-31	0.349	TargetScan Human	Moderate (predicted)	1370055_at	RAB3D	1	-0.498
mmu-miR-31	45	miR-31	0.349	TargetScan Human	Moderate (predicted)	1392643_at	RAB5B	2	-0.279
mmu-miR-31	45	miR-31	0.349	TargetScan Human	High (predicted)	1388632_at	RAB6B	3	-0.862
mmu-miR-31	45	miR-31	0.349	TargetScan Human,miRecords	Experimentally Observed,High (predicted)	1375542_at	RDX	6	-0.949
mmu-miR-31	45	miR-31	0.349	TargetScan Human	High (predicted)	1389415_at	RSBN1	5	-0.361
mmu-miR-31	45	miR-31	0.349	TargetScan Human	Moderate (predicted)	1372876_at	SEPHS2	2	-0.4
mmu-miR-31	45	miR-31	0.349	TargetScan Human	Moderate (predicted)	1392180_at	SP1	9	-0.387
mmu-miR-31	45	miR-31	0.349	TargetScan Human	Moderate (predicted)	1367562_at	SPARC	3	-0.36
mmu-miR-31	45	miR-31	0.349	TargetScan Human	High (predicted)	1368748_at	TESK2	3	-0.501
mmu-miR-31	45	miR-31	0.349	TargetScan Human	Moderate (predicted)	1394808_at	TM9SF4	1	-0.752
mmu-miR-31	45	miR-31	0.349	TargetScan Human	High (predicted)	1398796_at	TMED10	3	-0.275
mmu-miR-31	45	miR-31	0.349	TargetScan Human	Moderate (predicted)	1372369_at	TMEM109	2	-0.697
mmu-miR-31	45	miR-31	0.349	TargetScan Human	High (predicted)	1379412_at	TNRC6B	11	-0.64
mmu-miR-31	45	miR-31	0.349	TargetScan Human	Moderate (predicted)	1367728_at	TSN	2	-1.344
mmu-miR-31	45	miR-31	0.349	TargetScan Human	High (predicted)	1393605_at	VAV3	5	-0.767
mmu-miR-31	45	miR-31	0.349	TargetScan Human	High (predicted)	1379971_at	ZC3H6	9	-1.789
mmu-miR-134	21	miR-3118/miR-134	0.439	TargetScan Human	Moderate (predicted)	1387538_at	ACACA	3	-0.489
mmu-miR-134	21	miR-3118/miR-134	0.439	TargetScan Human	Moderate (predicted)	1388153_at	ACSL1	3	-0.393
mmu-miR-134	21	miR-3118/miR-134	0.439	TargetScan Human	High (predicted)	1377845_at	AFF3	8	-0.228
mmu-miR-134	21	miR-3118/miR-134	0.439	TargetScan Human	High (predicted)	1393842_at	CCDC77	1	-0.742
mmu-miR-134	21	miR-3118/miR-134	0.439	TargetScan Human	Moderate (predicted)	1392662_at	CISD2	4	-0.396
mmu-miR-134	21	miR-3118/miR-134	0.439	TargetScan Human	High (predicted)	1383504_at	CPSF6	11	-0.538
mmu-miR-134	21	miR-3118/miR-134	0.439	TargetScan Human	High (predicted)	1380160_at	DRP2	3	-0.347
mmu-miR-134	21	miR-3118/miR-134	0.439	TargetScan Human	High (predicted)	1370699_a_at	EGFR	4	-0.406
mmu-miR-134	21	miR-3118/miR-134	0.439	TargetScan Human	Moderate (predicted)	1387226_at	INA	2	-0.32
mmu-miR-134	21	miR-3118/miR-134	0.439	TargetScan Human	Moderate (predicted)	1391906_at	KIF1B	5	-0.848
mmu-miR-134	21	miR-3118/miR-134	0.439	TargetScan Human	High (predicted)	1379458_at	KLHL14	4	-1.139
mmu-miR-134	21	miR-3118/miR-134	0.439	TargetScan Human	Moderate (predicted)	1368018_at	MKLN1	8	-0.359
mmu-miR-134	21	miR-3118/miR-134	0.439	TargetScan Human	Moderate (predicted)	1376648_at	MYCN	5	-0.595
mmu-miR-134	21	miR-3118/miR-134	0.439	TargetScan Human	Moderate (predicted)	1398788_at	PDIA3	2	-0.463
mmu-miR-134	21	miR-3118/miR-134	0.439	TargetScan Human	Moderate (predicted)	1376584_at	PPM1L	3	-0.489
mmu-miR-134	21	miR-3118/miR-134	0.439	TargetScan Human	Moderate (predicted)	1391078_at	RFC1	2	-0.432
mmu-miR-134	21	miR-3118/miR-134	0.439	TargetScan Human	Moderate (predicted)	1392486_at	TMEM106B	5	-0.658
mmu-miR-134	21	miR-3118/miR-134	0.439	TargetScan Human	High (predicted)	1379412_at	TNRC6B	11	-0.64
mmu-miR-134	21	miR-3118/miR-134	0.439	TargetScan Human	Moderate (predicted)	1379971_at	ZC3H6	9	-1.789
mmu-miR-134	21	miR-3118/miR-134	0.439	TargetScan Human	High (predicted)	1371788_at	ZMAT5	1	-0.294
mmu-miR-134	21	miR-3118/miR-134	0.439	TargetScan Human	Moderate (predicted)	1375417_at	ZMYND8	2	-0.709
mmu-miR-362-3p	44	miR-329/miR-362-3p	0.468	TargetScan Human	Moderate (predicted)	1390549_at	ADIPOR2	5	-0.625
mmu-miR-362-3p	44	miR-329/miR-362-3p	0.468	TargetScan Human	Moderate (predicted)	1369630_at	ADK	2	-0.285
mmu-miR-362-3p	44	miR-329/miR-362-3p	0.468	TargetScan Human	Moderate (predicted)	1377845_at	AFF3	8	-0.228
mmu-miR-362-3p	44	miR-329/miR-362-3p	0.468	TargetScan Human	High (predicted)	1391416_at	ANKRD17	3	-0.494
mmu-miR-362-3p	44	miR-329/miR-362-3p	0.468	TargetScan Human	High (predicted)	1381291_at	ASH1L	7	-0.503
mmu-miR-362-3p	44	miR-329/miR-362-3p	0.468	TargetScan Human	High (predicted)	1369032_at	BLCAP	3	-0.589
mmu-miR-362-3p	44	miR-329/miR-362-3p	0.468	TargetScan Human	High (predicted)	1376843_at	BMPR2	7	-0.681
mmu-miR-362-3p	44	miR-329/miR-362-3p	0.468	TargetScan Human	Moderate (predicted)	1374654_at	BTRC	2	-0.4
mmu-miR-362-3p	44	miR-329/miR-362-3p	0.468	TargetScan Human	High (predicted)	1368846_at	CAMKV	1	-0.378
mmu-miR-362-3p	44	miR-329/miR-362-3p	0.468	TargetScan Human	Moderate (predicted)	1392662_at	CISD2	4	-0.396
mmu-miR-362-3p	44	miR-329/miR-362-3p	0.468	TargetScan Human	High (predicted)	1369351_at	CNTN3	6	-0.328
mmu-miR-362-3p	44	miR-329/miR-362-3p	0.468	TargetScan Human	High (predicted)	1397191_at	DAAM1	3	-0.377
mmu-miR-362-3p	44	miR-329/miR-362-3p	0.468	TargetScan Human	Moderate (predicted)	1373201_at	DBT	9	-0.522
mmu-miR-362-3p	44	miR-329/miR-362-3p	0.468	TargetScan Human	Moderate (predicted)	1389615_at	DERL1	2	-0.652
mmu-miR-362-3p	44	miR-329/miR-362-3p	0.468	TargetScan Human	Moderate (predicted)	1372124_at	EIF4B	4	-0.663
mmu-miR-362-3p	44	miR-329/miR-362-3p	0.468	TargetScan Human	High (predicted)	1381469_a_at	GIGYF1	4	-0.424
mmu-miR-362-3p	44	miR-329/miR-362-3p	0.468	TargetScan Human	Moderate (predicted)	1369278_at	GNA12	2	-0.326
mmu-miR-362-3p	44	miR-329/miR-362-3p	0.468	TargetScan Human	Moderate (predicted)	1387144_at	ITGA1	2	-0.413
mmu-miR-362-3p	44	miR-329/miR-362-3p	0.468	TargetScan Human	High (predicted)	1379914_at	KLF11	5	-1.301
mmu-miR-362-3p	44	miR-329/miR-362-3p	0.468	TargetScan Human	Moderate (predicted)	1373484_at	KLHL13	4	-0.731
mmu-miR-362-3p	44	miR-329/miR-362-3p	0.468	TargetScan Human	High (predicted)	1370792_at	MAPRE1	3	-0.379
mmu-miR-362-3p	44	miR-329/miR-362-3p	0.468	TargetScan Human	High (predicted)	1382365_at	NLK	6	-1.461
mmu-miR-362-3p	44	miR-329/miR-362-3p	0.468	TargetScan Human	High (predicted)	1388645_at	OLA1	5	-0.269
mmu-miR-362-3p	44	miR-329/miR-362-3p	0.468	TargetScan Human	High (predicted)	1390942_at	PELI2	3	-0.88
mmu-miR-362-3p	44	miR-329/miR-362-3p	0.468	TargetScan Human	Moderate (predicted)	1382604_at	POLR3G	6	-0.352
mmu-miR-362-3p	44	miR-329/miR-362-3p	0.468	TargetScan Human	High (predicted)	1388251_at	PRKCI	3	-0.443
mmu-miR-362-3p	44	miR-329/miR-362-3p	0.468	TargetScan Human	High (predicted)	1375023_at	PRR12	2	-0.237
mmu-miR-362-3p	44	miR-329/miR-362-3p	0.468	TargetScan Human	Moderate (predicted)	1394607_at	RAB11FIP2	6	-0.913
mmu-miR-362-3p	44	miR-329/miR-362-3p	0.468	TargetScan Human	High (predicted)	1388632_at	RAB6B	3	-0.862
mmu-miR-362-3p	44	miR-329/miR-362-3p	0.468	TargetScan Human	High (predicted)	1376777_at	RBP3	1	-0.32
mmu-miR-362-3p	44	miR-329/miR-362-3p	0.468	TargetScan Human	Moderate (predicted)	1372690_at	RTN4RL1	3	-0.364
mmu-miR-362-3p	44	miR-329/miR-362-3p	0.468	TargetScan Human	High (predicted)	1388462_at	SBK1	4	-0.545
mmu-miR-362-3p	44	miR-329/miR-362-3p	0.468	TargetScan Human	Moderate (predicted)	1373303_at	SCAF11	4	-0.483
mmu-miR-362-3p	44	miR-329/miR-362-3p	0.468	TargetScan Human	Moderate (predicted)	1397964_at	SEC63 (includes EG:11231)	3	-0.327
mmu-miR-362-3p	44	miR-329/miR-362-3p	0.468	TargetScan Human	High (predicted)	1370302_at	SHROOM2	3	-0.527
mmu-miR-362-3p	44	miR-329/miR-362-3p	0.468	TargetScan Human	Moderate (predicted)	1375254_at	SLC35A1	5	-0.479
mmu-miR-362-3p	44	miR-329/miR-362-3p	0.468	TargetScan Human	High (predicted)	1392180_at	SP1	9	-0.387
mmu-miR-362-3p	44	miR-329/miR-362-3p	0.468	TargetScan Human	High (predicted)	1382558_at	TCF7L1	1	-0.621
mmu-miR-362-3p	44	miR-329/miR-362-3p	0.468	TargetScan Human	High (predicted)	1379412_at	TNRC6B	11	-0.64
mmu-miR-362-3p	44	miR-329/miR-362-3p	0.468	TargetScan Human	High (predicted)	1377271_at	UNC45B	3	-0.327
mmu-miR-362-3p	44	miR-329/miR-362-3p	0.468	TargetScan Human	Moderate (predicted)	1385527_at	USP7	2	-0.279
mmu-miR-362-3p	44	miR-329/miR-362-3p	0.468	TargetScan Human	Moderate (predicted)	1398217_at	ZBTB41	4	-2.314
mmu-miR-362-3p	44	miR-329/miR-362-3p	0.468	TargetScan Human	High (predicted)	1385472_at	ZBTB8A	6	-0.412
mmu-miR-362-3p	44	miR-329/miR-362-3p	0.468	TargetScan Human	Moderate (predicted)	1379971_at	ZC3H6	9	-1.789
mmu-miR-100	2	miR-100/miR-99a/miR-99b	0.555	TargetScan Human	High (predicted)	1376843_at	BMPR2	7	-0.681
mmu-miR-100	2	miR-100/miR-99a/miR-99b	0.555	TargetScan Human	High (predicted)	1382821_at	PPFIA3	3	-0.358
mmu-miR-328	19	miR-328/miR-328b-3p/miR-328a	0.58	TargetScan Human	High (predicted)	1379128_at	ARHGEF17	4	-0.386
mmu-miR-328	19	miR-328/miR-328b-3p/miR-328a	0.58	TargetScan Human	Moderate (predicted)	1381291_at	ASH1L	7	-0.503
mmu-miR-328	19	miR-328/miR-328b-3p/miR-328a	0.58	TargetScan Human	High (predicted)	1387211_at	BARHL1	1	-0.28
mmu-miR-328	19	miR-328/miR-328b-3p/miR-328a	0.58	TargetScan Human	Moderate (predicted)	1370368_at	CABIN1	1	-0.288
mmu-miR-328	19	miR-328/miR-328b-3p/miR-328a	0.58	TargetScan Human	Moderate (predicted)	1389291_at	CHCHD3	2	-0.325
mmu-miR-328	19	miR-328/miR-328b-3p/miR-328a	0.58	TargetScan Human	High (predicted)	1383359_at	LNX2	3	-0.668
mmu-miR-328	19	miR-328/miR-328b-3p/miR-328a	0.58	TargetScan Human	Moderate (predicted)	1390506_at	MED1 (includes EG:19014)	7	-0.456
mmu-miR-328	19	miR-328/miR-328b-3p/miR-328a	0.58	TargetScan Human	Moderate (predicted)	1393738_s_at	MFHAS1	1	-0.665
mmu-miR-328	19	miR-328/miR-328b-3p/miR-328a	0.58	TargetScan Human	Moderate (predicted)	1372093_at	MXI1	3	-1.145
mmu-miR-328	19	miR-328/miR-328b-3p/miR-328a	0.58	TargetScan Human	Moderate (predicted)	1375215_x_at	PGPEP1	2	-0.899
mmu-miR-328	19	miR-328/miR-328b-3p/miR-328a	0.58	TargetScan Human	Moderate (predicted)	1367825_at	RALGDS	3	-0.596
mmu-miR-328	19	miR-328/miR-328b-3p/miR-328a	0.58	TargetScan Human	High (predicted)	1377991_at	RSBN1L	2	-0.47
mmu-miR-328	19	miR-328/miR-328b-3p/miR-328a	0.58	TargetScan Human	High (predicted)	1373104_at	SPECC1L	2	-0.465
mmu-miR-328	19	miR-328/miR-328b-3p/miR-328a	0.58	TargetScan Human	Moderate (predicted)	1391200_at	SPRY3	9	-0.621
mmu-miR-328	19	miR-328/miR-328b-3p/miR-328a	0.58	TargetScan Human	High (predicted)	1368748_at	TESK2	3	-0.501
mmu-miR-328	19	miR-328/miR-328b-3p/miR-328a	0.58	TargetScan Human	Moderate (predicted)	1374425_at	TLE1	2	-0.739
mmu-miR-328	19	miR-328/miR-328b-3p/miR-328a	0.58	TargetScan Human	Moderate (predicted)	1398796_at	TMED10	3	-0.275
mmu-miR-328	19	miR-328/miR-328b-3p/miR-328a	0.58	TargetScan Human	Moderate (predicted)	1372739_at	TSPAN31	1	-0.403
mmu-miR-328	19	miR-328/miR-328b-3p/miR-328a	0.58	TargetScan Human	Moderate (predicted)	1377271_at	UNC45B	3	-0.327
mmu-miR-495	114	miR-495/miR-1192	0.647	TargetScan Human	Moderate (predicted)	1383671_at	ADAM9	4	-0.363
mmu-miR-495	114	miR-495/miR-1192	0.647	TargetScan Human	Moderate (predicted)	1374346_at	AIFM2	4	-1.047
mmu-miR-495	114	miR-495/miR-1192	0.647	TargetScan Human	Moderate (predicted)	1382784_at	ANGEL2	2	-0.578
mmu-miR-495	114	miR-495/miR-1192	0.647	TargetScan Human	High (predicted)	1377811_at	ANKRD12	5	-0.488
mmu-miR-495	114	miR-495/miR-1192	0.647	TargetScan Human	Moderate (predicted)	1379128_at	ARHGEF17	4	-0.386
mmu-miR-495	114	miR-495/miR-1192	0.647	TargetScan Human	Moderate (predicted)	1393051_at	ARMCX1	1	-0.59
mmu-miR-495	114	miR-495/miR-1192	0.647	TargetScan Human	Moderate (predicted)	1373212_at	ATP5S	1	-0.234
mmu-miR-495	114	miR-495/miR-1192	0.647	TargetScan Human	High (predicted)	1379255_at	ATP6AP2	4	-0.416
mmu-miR-495	114	miR-495/miR-1192	0.647	TargetScan Human	Moderate (predicted)	1382048_at	ATP6V1A	4	-0.78
mmu-miR-495	114	miR-495/miR-1192	0.647	TargetScan Human	High (predicted)	1388038_at	ATRN	2	-0.467
mmu-miR-495	114	miR-495/miR-1192	0.647	TargetScan Human	Moderate (predicted)	1396221_at	B3GALT6	2	-0.414
mmu-miR-495	114	miR-495/miR-1192	0.647	TargetScan Human	Moderate (predicted)	1372709_at	BCAP29	4	-0.555
mmu-miR-495	114	miR-495/miR-1192	0.647	TargetScan Human	High (predicted)	1376843_at	BMPR2	7	-0.681
mmu-miR-495	114	miR-495/miR-1192	0.647	TargetScan Human	High (predicted)	1369993_at	CAMK2G	2	-0.505
mmu-miR-495	114	miR-495/miR-1192	0.647	TargetScan Human	High (predicted)	1369192_at	CDKN1B	4	-1.352
mmu-miR-495	114	miR-495/miR-1192	0.647	TargetScan Human	Moderate (predicted)	1369505_at	CDS2	2	-0.367
mmu-miR-495	114	miR-495/miR-1192	0.647	TargetScan Human	Moderate (predicted)	1375091_at	CEP164	2	-0.838
mmu-miR-495	114	miR-495/miR-1192	0.647	TargetScan Human	Moderate (predicted)	1385250_at	CHD6	4	-0.757
mmu-miR-495	114	miR-495/miR-1192	0.647	TargetScan Human	Moderate (predicted)	1392662_at	CISD2	4	-0.396
mmu-miR-495	114	miR-495/miR-1192	0.647	TargetScan Human	Moderate (predicted)	1394548_at	CPM	6	-0.297
mmu-miR-495	114	miR-495/miR-1192	0.647	TargetScan Human	High (predicted)	1383504_at	CPSF6	11	-0.538
mmu-miR-495	114	miR-495/miR-1192	0.647	TargetScan Human	Moderate (predicted)	1388127_at	CYP4V2	2	-0.412
mmu-miR-495	114	miR-495/miR-1192	0.647	TargetScan Human	Moderate (predicted)	1398795_at	DARS	2	-0.345
mmu-miR-495	114	miR-495/miR-1192	0.647	TargetScan Human	High (predicted)	1373201_at	DBT	9	-0.522
mmu-miR-495	114	miR-495/miR-1192	0.647	TargetScan Human	High (predicted)	1368025_at	DDIT4	4	-0.578
mmu-miR-495	114	miR-495/miR-1192	0.647	TargetScan Human	High (predicted)	1369003_at	DEDD	3	-0.347
mmu-miR-495	114	miR-495/miR-1192	0.647	TargetScan Human	Moderate (predicted)	1375174_at	DPY19L1	3	-0.702
mmu-miR-495	114	miR-495/miR-1192	0.647	TargetScan Human	High (predicted)	1380160_at	DRP2	3	-0.347
mmu-miR-495	114	miR-495/miR-1192	0.647	TargetScan Human	High (predicted)	1376384_at	DUSP19	3	-1.001
mmu-miR-495	114	miR-495/miR-1192	0.647	TargetScan Human	High (predicted)	1384031_at	EFHC1	2	-0.502
mmu-miR-495	114	miR-495/miR-1192	0.647	TargetScan Human	High (predicted)	1375259_at	EIF4EBP2	4	-0.605
mmu-miR-495	114	miR-495/miR-1192	0.647	TargetScan Human	Moderate (predicted)	1398846_at	EIF5	6	-1.077
mmu-miR-495	114	miR-495/miR-1192	0.647	TargetScan Human	Moderate (predicted)	1388666_at	ENC1	4	-0.423
mmu-miR-495	114	miR-495/miR-1192	0.647	TargetScan Human	High (predicted)	1383236_at	FXR1	4	-0.573
mmu-miR-495	114	miR-495/miR-1192	0.647	TargetScan Human	Moderate (predicted)	1392905_at	GNG2	2	-0.63
mmu-miR-495	114	miR-495/miR-1192	0.647	TargetScan Human	Moderate (predicted)	1383543_at	GOLT1B	6	-0.615
mmu-miR-495	114	miR-495/miR-1192	0.647	TargetScan Human	Moderate (predicted)	1378402_at	GRHL3	3	-0.252
mmu-miR-495	114	miR-495/miR-1192	0.647	TargetScan Human	Moderate (predicted)	1389164_at	HERC3	4	-1.026
mmu-miR-495	114	miR-495/miR-1192	0.647	TargetScan Human	High (predicted)	1372118_at	HMP19	1	-0.451
mmu-miR-495	114	miR-495/miR-1192	0.647	TargetScan Human	Moderate (predicted)	1369860_a_at	HTR2C	5	-0.332
mmu-miR-495	114	miR-495/miR-1192	0.647	TargetScan Human	Moderate (predicted)	1379298_at	IFNAR1	3	-0.372
mmu-miR-495	114	miR-495/miR-1192	0.647	TargetScan Human	Moderate (predicted)	1367652_at	IGFBP3	3	-1.974
mmu-miR-495	114	miR-495/miR-1192	0.647	TargetScan Human	Moderate (predicted)	1393563_at	IL1RAP	3	-0.399
mmu-miR-495	114	miR-495/miR-1192	0.647	TargetScan Human	Moderate (predicted)	1387226_at	INA	2	-0.32
mmu-miR-495	114	miR-495/miR-1192	0.647	TargetScan Human	Moderate (predicted)	1368725_at	JAG1	3	-0.18
mmu-miR-495	114	miR-495/miR-1192	0.647	TargetScan Human	Moderate (predicted)	1383082_at	KDM5B	5	-0.261
mmu-miR-495	114	miR-495/miR-1192	0.647	TargetScan Human	Moderate (predicted)	1380172_at	KIF5C	4	-0.258
mmu-miR-495	114	miR-495/miR-1192	0.647	TargetScan Human	Moderate (predicted)	1379458_at	KLHL14	4	-1.139
mmu-miR-495	114	miR-495/miR-1192	0.647	TargetScan Human	High (predicted)	1386611_at	KLHL24	8	-0.674
mmu-miR-495	114	miR-495/miR-1192	0.647	TargetScan Human	Moderate (predicted)	1383359_at	LNX2	3	-0.668
mmu-miR-495	114	miR-495/miR-1192	0.647	TargetScan Human	Moderate (predicted)	1382920_at	LRRC8A	2	-0.282
mmu-miR-495	114	miR-495/miR-1192	0.647	TargetScan Human	High (predicted)	1384017_at	LRRK1	1	-0.254
mmu-miR-495	114	miR-495/miR-1192	0.647	TargetScan Human	Moderate (predicted)	1368388_at	MAF	7	-1.046
mmu-miR-495	114	miR-495/miR-1192	0.647	TargetScan Human	High (predicted)	1368871_at	MAP3K1	8	-1.295
mmu-miR-495	114	miR-495/miR-1192	0.647	TargetScan Human	Moderate (predicted)	1390506_at	MED1 (includes EG:19014)	7	-0.456
mmu-miR-495	114	miR-495/miR-1192	0.647	TargetScan Human	Moderate (predicted)	1391600_at	MGA	7	-0.668
mmu-miR-495	114	miR-495/miR-1192	0.647	TargetScan Human	High (predicted)	1368018_at	MKLN1	8	-0.359
mmu-miR-495	114	miR-495/miR-1192	0.647	TargetScan Human	High (predicted)	1372093_at	MXI1	3	-1.145
mmu-miR-495	114	miR-495/miR-1192	0.647	TargetScan Human	High (predicted)	1373473_a_at	NAP1L1	3	-0.403
mmu-miR-495	114	miR-495/miR-1192	0.647	TargetScan Human	High (predicted)	1380638_at	NCOA3	5	-0.824
mmu-miR-495	114	miR-495/miR-1192	0.647	TargetScan Human	High (predicted)	1395157_at	NEDD4	7	-1.406
mmu-miR-495	114	miR-495/miR-1192	0.647	TargetScan Human	Moderate (predicted)	1369679_a_at	NFIA	4	-0.79
mmu-miR-495	114	miR-495/miR-1192	0.647	TargetScan Human	High (predicted)	1388167_at	NFIB	10	-0.67
mmu-miR-495	114	miR-495/miR-1192	0.647	TargetScan Human	Moderate (predicted)	1390474_at	NIPAL2	1	-0.715
mmu-miR-495	114	miR-495/miR-1192	0.647	TargetScan Human	Moderate (predicted)	1387410_at	NR4A2	3	-0.415
mmu-miR-495	114	miR-495/miR-1192	0.647	TargetScan Human	High (predicted)	1388645_at	OLA1	5	-0.269
mmu-miR-495	114	miR-495/miR-1192	0.647	TargetScan Human	Moderate (predicted)	1367869_at	OXR1 (includes EG:117520)	5	-0.606
mmu-miR-495	114	miR-495/miR-1192	0.647	TargetScan Human	Moderate (predicted)	1370954_at	P4HA1	1	-0.47
mmu-miR-495	114	miR-495/miR-1192	0.647	TargetScan Human	High (predicted)	1379613_at	PARP14	4	-0.329
mmu-miR-495	114	miR-495/miR-1192	0.647	TargetScan Human	Moderate (predicted)	1375215_x_at	PGPEP1	2	-0.899
mmu-miR-495	114	miR-495/miR-1192	0.647	TargetScan Human	High (predicted)	1384759_at	PHF17	3	-1.091
mmu-miR-495	114	miR-495/miR-1192	0.647	TargetScan Human	Moderate (predicted)	1378535_at	PHF7	1	-0.522
mmu-miR-495	114	miR-495/miR-1192	0.647	TargetScan Human	Moderate (predicted)	1370504_a_at	PMP22	3	-0.523
mmu-miR-495	114	miR-495/miR-1192	0.647	TargetScan Human	High (predicted)	1382604_at	POLR3G	6	-0.352
mmu-miR-495	114	miR-495/miR-1192	0.647	TargetScan Human	High (predicted)	1373083_at	PPAPDC2	4	-0.972
mmu-miR-495	114	miR-495/miR-1192	0.647	TargetScan Human	Moderate (predicted)	1380893_at	PPID	2	-0.456
mmu-miR-495	114	miR-495/miR-1192	0.647	TargetScan Human	Moderate (predicted)	1375686_at	PPIL3	1	-0.215
mmu-miR-495	114	miR-495/miR-1192	0.647	TargetScan Human	Moderate (predicted)	1371899_at	PRKRA	2	-0.471
mmu-miR-495	114	miR-495/miR-1192	0.647	TargetScan Human	High (predicted)	1384323_at	PSMC6	2	-0.352
mmu-miR-495	114	miR-495/miR-1192	0.647	TargetScan Human	Moderate (predicted)	1373481_at	R3HDM1	3	-0.429
mmu-miR-495	114	miR-495/miR-1192	0.647	TargetScan Human	High (predicted)	1394607_at	RAB11FIP2	6	-0.913
mmu-miR-495	114	miR-495/miR-1192	0.647	TargetScan Human	Moderate (predicted)	1367825_at	RALGDS	3	-0.596
mmu-miR-495	114	miR-495/miR-1192	0.647	TargetScan Human	Moderate (predicted)	1376755_at	RARB	4	-1.039
mmu-miR-495	114	miR-495/miR-1192	0.647	TargetScan Human	Moderate (predicted)	1370415_at	RASSF5	1	-0.311
mmu-miR-495	114	miR-495/miR-1192	0.647	TargetScan Human	Moderate (predicted)	1397052_at	RBBP6	2	-0.366
mmu-miR-495	114	miR-495/miR-1192	0.647	TargetScan Human	High (predicted)	1375542_at	RDX	6	-0.949
mmu-miR-495	114	miR-495/miR-1192	0.647	TargetScan Human	High (predicted)	1373886_at	REEP1	7	-0.587
mmu-miR-495	114	miR-495/miR-1192	0.647	TargetScan Human	High (predicted)	1380764_at	RRP1B	3	-0.45
mmu-miR-495	114	miR-495/miR-1192	0.647	TargetScan Human	High (predicted)	1389415_at	RSBN1	5	-0.361
mmu-miR-495	114	miR-495/miR-1192	0.647	TargetScan Human	Moderate (predicted)	1379423_at	RSU1	3	-0.521
mmu-miR-495	114	miR-495/miR-1192	0.647	TargetScan Human	Moderate (predicted)	1382921_at	SDAD1	3	-0.336
mmu-miR-495	114	miR-495/miR-1192	0.647	TargetScan Human	Moderate (predicted)	1397964_at	SEC63 (includes EG:11231)	3	-0.327
mmu-miR-495	114	miR-495/miR-1192	0.647	TargetScan Human	High (predicted)	1369776_a_at	SHANK2	6	-0.489
mmu-miR-495	114	miR-495/miR-1192	0.647	TargetScan Human	Moderate (predicted)	1389710_at	SOS1	5	-0.25
mmu-miR-495	114	miR-495/miR-1192	0.647	TargetScan Human	Moderate (predicted)	1392180_at	SP1	9	-0.387
mmu-miR-495	114	miR-495/miR-1192	0.647	TargetScan Human	High (predicted)	1367562_at	SPARC	3	-0.36
mmu-miR-495	114	miR-495/miR-1192	0.647	TargetScan Human	High (predicted)	1383839_at	SPG20	5	-0.357
mmu-miR-495	114	miR-495/miR-1192	0.647	TargetScan Human	Moderate (predicted)	1391200_at	SPRY3	9	-0.621
mmu-miR-495	114	miR-495/miR-1192	0.647	TargetScan Human	Moderate (predicted)	1375142_at	SV2B	3	-0.349
mmu-miR-495	114	miR-495/miR-1192	0.647	TargetScan Human	High (predicted)	1368841_at	TCF4	9	-0.349
mmu-miR-495	114	miR-495/miR-1192	0.647	TargetScan Human	Moderate (predicted)	1375547_at	THAP11	1	-0.69
mmu-miR-495	114	miR-495/miR-1192	0.647	TargetScan Human	Moderate (predicted)	1392486_at	TMEM106B	5	-0.658
mmu-miR-495	114	miR-495/miR-1192	0.647	TargetScan Human	High (predicted)	1394160_at	TMEM2	5	-0.457
mmu-miR-495	114	miR-495/miR-1192	0.647	TargetScan Human	High (predicted)	1393165_at	TMEM206	4	-0.672
mmu-miR-495	114	miR-495/miR-1192	0.647	TargetScan Human	Moderate (predicted)	1383314_at	TMEM51	1	-0.871
mmu-miR-495	114	miR-495/miR-1192	0.647	TargetScan Human	Moderate (predicted)	1372067_at	TMX1	6	-0.513
mmu-miR-495	114	miR-495/miR-1192	0.647	TargetScan Human	Moderate (predicted)	1378416_at	TTC8	1	-0.279
mmu-miR-495	114	miR-495/miR-1192	0.647	TargetScan Human	High (predicted)	1390259_at	UBE2D1	4	-0.266
mmu-miR-495	114	miR-495/miR-1192	0.647	TargetScan Human	Moderate (predicted)	1379249_at	WTAP	2	-0.552
mmu-miR-495	114	miR-495/miR-1192	0.647	TargetScan Human	Moderate (predicted)	1398217_at	ZBTB41	4	-2.314
mmu-miR-495	114	miR-495/miR-1192	0.647	TargetScan Human	Moderate (predicted)	1385472_at	ZBTB8A	6	-0.412
mmu-miR-495	114	miR-495/miR-1192	0.647	TargetScan Human	High (predicted)	1379971_at	ZC3H6	9	-1.789
mmu-miR-495	114	miR-495/miR-1192	0.647	TargetScan Human	Moderate (predicted)	1377501_at	ZNF317	1	-0.617
mmu-miR-495	114	miR-495/miR-1192	0.647	TargetScan Human	Moderate (predicted)	1393253_at	ZNF365	6	-0.673
mmu-miR-193*	47	miR-193*/miR-193a-5p	0.661	TargetScan Human	Moderate (predicted)	1387586_at	CSNK1G1	2	-0.412
mmu-miR-193*	47	miR-193*/miR-193a-5p	0.661	TargetScan Human	Moderate (predicted)	1375259_at	EIF4EBP2	4	-0.605
mmu-miR-193*	47	miR-193*/miR-193a-5p	0.661	TargetScan Human	Moderate (predicted)	1382434_at	ENTPD5	3	-0.473
mmu-miR-193*	47	miR-193*/miR-193a-5p	0.661	TargetScan Human	Moderate (predicted)	1398662_at	FAM167A	2	-0.575
mmu-miR-193*	47	miR-193*/miR-193a-5p	0.661	TargetScan Human	Moderate (predicted)	1373564_at	HIBCH	1	-0.372
mmu-miR-193*	47	miR-193*/miR-193a-5p	0.661	TargetScan Human	High (predicted)	1397161_a_at	ITSN1	2	-0.203
mmu-miR-193*	47	miR-193*/miR-193a-5p	0.661	TargetScan Human	High (predicted)	1372870_at	KDELR3	5	-0.297
mmu-miR-193*	47	miR-193*/miR-193a-5p	0.661	TargetScan Human	Moderate (predicted)	1387859_at	NFS1	2	-0.28
mmu-miR-193*	47	miR-193*/miR-193a-5p	0.661	TargetScan Human	Moderate (predicted)	1388645_at	OLA1	5	-0.269
mmu-miR-193*	47	miR-193*/miR-193a-5p	0.661	TargetScan Human	Moderate (predicted)	1369459_at	PIP4K2B	5	-0.332
mmu-miR-193*	47	miR-193*/miR-193a-5p	0.661	TargetScan Human	Moderate (predicted)	1383037_at	POLDIP2	2	-0.671
mmu-miR-193*	47	miR-193*/miR-193a-5p	0.661	TargetScan Human	Moderate (predicted)	1376755_at	RARB	4	-1.039
mmu-miR-193*	47	miR-193*/miR-193a-5p	0.661	TargetScan Human	Moderate (predicted)	1373918_at	RDH11	2	-0.412
mmu-miR-193*	47	miR-193*/miR-193a-5p	0.661	TargetScan Human	Moderate (predicted)	1387636_a_at	TMEM14C	2	-0.345
mmu-miR-193*	47	miR-193*/miR-193a-5p	0.661	TargetScan Human	Moderate (predicted)	1375278_at	TRIM2	6	-1.035
mmu-miR-193*	47	miR-193*/miR-193a-5p	0.661	TargetScan Human	High (predicted)	1379971_at	ZC3H6	9	-1.789
rno-miR-381	90	miR-381/miR-539-3p/miR-539* (includes others)	0.7	TargetScan Human	Moderate (predicted)	1379353_at	AASDHPPT	3	-0.549
rno-miR-381	90	miR-381/miR-539-3p/miR-539* (includes others)	0.7	TargetScan Human	High (predicted)	1390549_at	ADIPOR2	5	-0.625
rno-miR-381	90	miR-381/miR-539-3p/miR-539* (includes others)	0.7	TargetScan Human	High (predicted)	1377845_at	AFF3	8	-0.228
rno-miR-381	90	miR-381/miR-539-3p/miR-539* (includes others)	0.7	TargetScan Human	High (predicted)	1374346_at	AIFM2	4	-1.047
rno-miR-381	90	miR-381/miR-539-3p/miR-539* (includes others)	0.7	TargetScan Human	High (predicted)	1377811_at	ANKRD12	5	-0.488
rno-miR-381	90	miR-381/miR-539-3p/miR-539* (includes others)	0.7	TargetScan Human	Moderate (predicted)	1391416_at	ANKRD17	3	-0.494
rno-miR-381	90	miR-381/miR-539-3p/miR-539* (includes others)	0.7	TargetScan Human	High (predicted)	1380533_at	APP	3	-1.111
rno-miR-381	90	miR-381/miR-539-3p/miR-539* (includes others)	0.7	TargetScan Human	High (predicted)	1367814_at	ATP1B1	5	-0.735
rno-miR-381	90	miR-381/miR-539-3p/miR-539* (includes others)	0.7	TargetScan Human	Moderate (predicted)	1382048_at	ATP6V1A	4	-0.78
rno-miR-381	90	miR-381/miR-539-3p/miR-539* (includes others)	0.7	TargetScan Human	High (predicted)	1388038_at	ATRN	2	-0.467
rno-miR-381	90	miR-381/miR-539-3p/miR-539* (includes others)	0.7	TargetScan Human	Moderate (predicted)	1372709_at	BCAP29	4	-0.555
rno-miR-381	90	miR-381/miR-539-3p/miR-539* (includes others)	0.7	TargetScan Human	High (predicted)	1391345_at	BMPER	6	-0.508
rno-miR-381	90	miR-381/miR-539-3p/miR-539* (includes others)	0.7	TargetScan Human	High (predicted)	1376843_at	BMPR2	7	-0.681
rno-miR-381	90	miR-381/miR-539-3p/miR-539* (includes others)	0.7	TargetScan Human	Moderate (predicted)	1374081_at	CASC4	6	-0.355
rno-miR-381	90	miR-381/miR-539-3p/miR-539* (includes others)	0.7	TargetScan Human	High (predicted)	1374929_at	CCDC126	4	-0.902
rno-miR-381	90	miR-381/miR-539-3p/miR-539* (includes others)	0.7	TargetScan Human	Moderate (predicted)	1377698_at	CD40	1	-0.436
rno-miR-381	90	miR-381/miR-539-3p/miR-539* (includes others)	0.7	TargetScan Human	High (predicted)	1392662_at	CISD2	4	-0.396
rno-miR-381	90	miR-381/miR-539-3p/miR-539* (includes others)	0.7	TargetScan Human	Moderate (predicted)	1369351_at	CNTN3	6	-0.328
rno-miR-381	90	miR-381/miR-539-3p/miR-539* (includes others)	0.7	TargetScan Human	High (predicted)	1383504_at	CPSF6	11	-0.538
rno-miR-381	90	miR-381/miR-539-3p/miR-539* (includes others)	0.7	TargetScan Human	High (predicted)	1373067_at	CTNNB1	2	-0.958
rno-miR-381	90	miR-381/miR-539-3p/miR-539* (includes others)	0.7	TargetScan Human	Moderate (predicted)	1397191_at	DAAM1	3	-0.377
rno-miR-381	90	miR-381/miR-539-3p/miR-539* (includes others)	0.7	TargetScan Human	High (predicted)	1373201_at	DBT	9	-0.522
rno-miR-381	90	miR-381/miR-539-3p/miR-539* (includes others)	0.7	TargetScan Human	Moderate (predicted)	1389615_at	DERL1	2	-0.652
rno-miR-381	90	miR-381/miR-539-3p/miR-539* (includes others)	0.7	TargetScan Human	High (predicted)	1368174_at	EGLN3	5	-1.065
rno-miR-381	90	miR-381/miR-539-3p/miR-539* (includes others)	0.7	TargetScan Human	Moderate (predicted)	1398846_at	EIF5	6	-1.077
rno-miR-381	90	miR-381/miR-539-3p/miR-539* (includes others)	0.7	TargetScan Human	High (predicted)	1378057_at	FLRT3	4	-0.655
rno-miR-381	90	miR-381/miR-539-3p/miR-539* (includes others)	0.7	TargetScan Human	Moderate (predicted)	1390682_at	FNBP1	3	-0.45
rno-miR-381	90	miR-381/miR-539-3p/miR-539* (includes others)	0.7	TargetScan Human	Moderate (predicted)	1370030_at	GCLM	5	-1.548
rno-miR-381	90	miR-381/miR-539-3p/miR-539* (includes others)	0.7	TargetScan Human	High (predicted)	1378402_at	GRHL3	3	-0.252
rno-miR-381	90	miR-381/miR-539-3p/miR-539* (includes others)	0.7	TargetScan Human	High (predicted)	1371242_at	GRM8	2	-0.524
rno-miR-381	90	miR-381/miR-539-3p/miR-539* (includes others)	0.7	TargetScan Human	Moderate (predicted)	1397557_at	GTF2H1	2	-0.792
rno-miR-381	90	miR-381/miR-539-3p/miR-539* (includes others)	0.7	TargetScan Human	Moderate (predicted)	1375335_at	HSP90AB1	1	-0.814
rno-miR-381	90	miR-381/miR-539-3p/miR-539* (includes others)	0.7	TargetScan Human	Moderate (predicted)	1369860_a_at	HTR2C	5	-0.332
rno-miR-381	90	miR-381/miR-539-3p/miR-539* (includes others)	0.7	TargetScan Human	Moderate (predicted)	1375915_at	IRAK1BP1	1	-0.903
rno-miR-381	90	miR-381/miR-539-3p/miR-539* (includes others)	0.7	TargetScan Human	High (predicted)	1371334_at	ITM2C	2	-0.54
rno-miR-381	90	miR-381/miR-539-3p/miR-539* (includes others)	0.7	TargetScan Human	High (predicted)	1368725_at	JAG1	3	-0.18
rno-miR-381	90	miR-381/miR-539-3p/miR-539* (includes others)	0.7	TargetScan Human	Moderate (predicted)	1372870_at	KDELR3	5	-0.297
rno-miR-381	90	miR-381/miR-539-3p/miR-539* (includes others)	0.7	TargetScan Human	High (predicted)	1383082_at	KDM5B	5	-0.261
rno-miR-381	90	miR-381/miR-539-3p/miR-539* (includes others)	0.7	TargetScan Human	High (predicted)	1393145_at	KDSR	2	-0.279
rno-miR-381	90	miR-381/miR-539-3p/miR-539* (includes others)	0.7	TargetScan Human	High (predicted)	1391906_at	KIF1B	5	-0.848
rno-miR-381	90	miR-381/miR-539-3p/miR-539* (includes others)	0.7	TargetScan Human	Moderate (predicted)	1380172_at	KIF5C	4	-0.258
rno-miR-381	90	miR-381/miR-539-3p/miR-539* (includes others)	0.7	TargetScan Human	Moderate (predicted)	1369822_at	KIT	4	-0.294
rno-miR-381	90	miR-381/miR-539-3p/miR-539* (includes others)	0.7	TargetScan Human	Moderate (predicted)	1380541_at	MSI2	2	-0.574
rno-miR-381	90	miR-381/miR-539-3p/miR-539* (includes others)	0.7	TargetScan Human	Moderate (predicted)	1374883_at	MTMR7	3	-0.794
rno-miR-381	90	miR-381/miR-539-3p/miR-539* (includes others)	0.7	TargetScan Human	High (predicted)	1376648_at	MYCN	5	-0.595
rno-miR-381	90	miR-381/miR-539-3p/miR-539* (includes others)	0.7	TargetScan Human	Moderate (predicted)	1395157_at	NEDD4	7	-1.406
rno-miR-381	90	miR-381/miR-539-3p/miR-539* (includes others)	0.7	TargetScan Human	High (predicted)	1369679_a_at	NFIA	4	-0.79
rno-miR-381	90	miR-381/miR-539-3p/miR-539* (includes others)	0.7	TargetScan Human	High (predicted)	1388167_at	NFIB	10	-0.67
rno-miR-381	90	miR-381/miR-539-3p/miR-539* (includes others)	0.7	TargetScan Human	High (predicted)	1382365_at	NLK	6	-1.461
rno-miR-381	90	miR-381/miR-539-3p/miR-539* (includes others)	0.7	TargetScan Human	Moderate (predicted)	1368033_at	NOLC1	2	-0.62
rno-miR-381	90	miR-381/miR-539-3p/miR-539* (includes others)	0.7	TargetScan Human	Moderate (predicted)	1387410_at	NR4A2	3	-0.415
rno-miR-381	90	miR-381/miR-539-3p/miR-539* (includes others)	0.7	TargetScan Human	High (predicted)	1393753_at	NUDCD1	3	-0.722
rno-miR-381	90	miR-381/miR-539-3p/miR-539* (includes others)	0.7	TargetScan Human	High (predicted)	1398847_at	NUDT4	4	-0.281
rno-miR-381	90	miR-381/miR-539-3p/miR-539* (includes others)	0.7	TargetScan Human	Moderate (predicted)	1380553_at	OSGIN2	2	-0.902
rno-miR-381	90	miR-381/miR-539-3p/miR-539* (includes others)	0.7	TargetScan Human	Moderate (predicted)	1367869_at	OXR1 (includes EG:117520)	5	-0.606
rno-miR-381	90	miR-381/miR-539-3p/miR-539* (includes others)	0.7	TargetScan Human	Moderate (predicted)	1390647_at	PHTF2	6	-0.326
rno-miR-381	90	miR-381/miR-539-3p/miR-539* (includes others)	0.7	TargetScan Human	High (predicted)	1382191_at	PIAS1	1	-0.269
rno-miR-381	90	miR-381/miR-539-3p/miR-539* (includes others)	0.7	TargetScan Human	Moderate (predicted)	1382604_at	POLR3G	6	-0.352
rno-miR-381	90	miR-381/miR-539-3p/miR-539* (includes others)	0.7	TargetScan Human	Moderate (predicted)	1376584_at	PPM1L	3	-0.489
rno-miR-381	90	miR-381/miR-539-3p/miR-539* (includes others)	0.7	TargetScan Human	High (predicted)	1393082_at	PPP1R14C	4	-0.294
rno-miR-381	90	miR-381/miR-539-3p/miR-539* (includes others)	0.7	TargetScan Human	Moderate (predicted)	1367591_at	PRDX3	4	-0.58
rno-miR-381	90	miR-381/miR-539-3p/miR-539* (includes others)	0.7	TargetScan Human	High (predicted)	1375023_at	PRR12	2	-0.237
rno-miR-381	90	miR-381/miR-539-3p/miR-539* (includes others)	0.7	TargetScan Human	High (predicted)	1373481_at	R3HDM1	3	-0.429
rno-miR-381	90	miR-381/miR-539-3p/miR-539* (includes others)	0.7	TargetScan Human	High (predicted)	1394607_at	RAB11FIP2	6	-0.913
rno-miR-381	90	miR-381/miR-539-3p/miR-539* (includes others)	0.7	TargetScan Human	High (predicted)	1388632_at	RAB6B	3	-0.862
rno-miR-381	90	miR-381/miR-539-3p/miR-539* (includes others)	0.7	TargetScan Human	High (predicted)	1384937_at	RBAK	4	-0.388
rno-miR-381	90	miR-381/miR-539-3p/miR-539* (includes others)	0.7	TargetScan Human	Moderate (predicted)	1378219_at	SGTB	5	-0.669
rno-miR-381	90	miR-381/miR-539-3p/miR-539* (includes others)	0.7	TargetScan Human	High (predicted)	1369776_a_at	SHANK2	6	-0.489
rno-miR-381	90	miR-381/miR-539-3p/miR-539* (includes others)	0.7	TargetScan Human	High (predicted)	1367881_at	SIRPA	4	-0.496
rno-miR-381	90	miR-381/miR-539-3p/miR-539* (includes others)	0.7	TargetScan Human	High (predicted)	1380032_at	SLAIN2	6	-0.514
rno-miR-381	90	miR-381/miR-539-3p/miR-539* (includes others)	0.7	TargetScan Human	High (predicted)	1379804_at	SNX27	3	-0.496
rno-miR-381	90	miR-381/miR-539-3p/miR-539* (includes others)	0.7	TargetScan Human	Moderate (predicted)	1389710_at	SOS1	5	-0.25
rno-miR-381	90	miR-381/miR-539-3p/miR-539* (includes others)	0.7	TargetScan Human	High (predicted)	1392180_at	SP1	9	-0.387
rno-miR-381	90	miR-381/miR-539-3p/miR-539* (includes others)	0.7	TargetScan Human	High (predicted)	1379380_at	SPRY1	1	-0.364
rno-miR-381	90	miR-381/miR-539-3p/miR-539* (includes others)	0.7	TargetScan Human	High (predicted)	1391200_at	SPRY3	9	-0.621
rno-miR-381	90	miR-381/miR-539-3p/miR-539* (includes others)	0.7	TargetScan Human	High (predicted)	1381814_at	SRGAP2	2	-0.565
rno-miR-381	90	miR-381/miR-539-3p/miR-539* (includes others)	0.7	TargetScan Human	High (predicted)	1390209_at	SYNGR3	1	-0.471
rno-miR-381	90	miR-381/miR-539-3p/miR-539* (includes others)	0.7	TargetScan Human	Moderate (predicted)	1368841_at	TCF4	9	-0.349
rno-miR-381	90	miR-381/miR-539-3p/miR-539* (includes others)	0.7	TargetScan Human	High (predicted)	1374425_at	TLE1	2	-0.739
rno-miR-381	90	miR-381/miR-539-3p/miR-539* (includes others)	0.7	TargetScan Human	High (predicted)	1387636_a_at	TMEM14C	2	-0.345
rno-miR-381	90	miR-381/miR-539-3p/miR-539* (includes others)	0.7	TargetScan Human	High (predicted)	1394160_at	TMEM2	5	-0.457
rno-miR-381	90	miR-381/miR-539-3p/miR-539* (includes others)	0.7	TargetScan Human	High (predicted)	1372067_at	TMX1	6	-0.513
rno-miR-381	90	miR-381/miR-539-3p/miR-539* (includes others)	0.7	TargetScan Human	Moderate (predicted)	1379412_at	TNRC6B	11	-0.64
rno-miR-381	90	miR-381/miR-539-3p/miR-539* (includes others)	0.7	TargetScan Human	Moderate (predicted)	1368132_at	TOB1	3	-1.548
rno-miR-381	90	miR-381/miR-539-3p/miR-539* (includes others)	0.7	TargetScan Human	High (predicted)	1385527_at	USP7	2	-0.279
rno-miR-381	90	miR-381/miR-539-3p/miR-539* (includes others)	0.7	TargetScan Human	Moderate (predicted)	1389857_at	WBP5	1	-0.34
rno-miR-381	90	miR-381/miR-539-3p/miR-539* (includes others)	0.7	TargetScan Human	High (predicted)	1397747_at	XPO7	1	-0.321
rno-miR-381	90	miR-381/miR-539-3p/miR-539* (includes others)	0.7	TargetScan Human	High (predicted)	1379971_at	ZC3H6	9	-1.789
rno-miR-381	90	miR-381/miR-539-3p/miR-539* (includes others)	0.7	TargetScan Human	High (predicted)	1390820_at	ZCCHC11	1	-0.418
rno-miR-381	90	miR-381/miR-539-3p/miR-539* (includes others)	0.7	TargetScan Human	Moderate (predicted)	1376189_at	ZMYM1	1	-0.342
mmu-miR-200c	111	miR-429/miR-200b/miR-200c	0.758	TargetScan Human	Moderate (predicted)	1379353_at	AASDHPPT	3	-0.549
mmu-miR-200c	111	miR-429/miR-200b/miR-200c	0.758	TargetScan Human	High (predicted)	1387538_at	ACACA	3	-0.489
mmu-miR-200c	111	miR-429/miR-200b/miR-200c	0.758	TargetScan Human	High (predicted)	1390549_at	ADIPOR2	5	-0.625
mmu-miR-200c	111	miR-429/miR-200b/miR-200c	0.758	TargetScan Human	High (predicted)	1377845_at	AFF3	8	-0.228
mmu-miR-200c	111	miR-429/miR-200b/miR-200c	0.758	TargetScan Human	High (predicted)	1383151_at	AKAP9	1	-0.287
mmu-miR-200c	111	miR-429/miR-200b/miR-200c	0.758	TargetScan Human	High (predicted)	1382784_at	ANGEL2	2	-0.578
mmu-miR-200c	111	miR-429/miR-200b/miR-200c	0.758	TargetScan Human	High (predicted)	1375212_at	ANKRD52	8	-0.877
mmu-miR-200c	111	miR-429/miR-200b/miR-200c	0.758	TargetScan Human	High (predicted)	1379128_at	ARHGEF17	4	-0.386
mmu-miR-200c	111	miR-429/miR-200b/miR-200c	0.758	TargetScan Human	Moderate (predicted)	1379188_at	ARID2	4	-0.708
mmu-miR-200c	111	miR-429/miR-200b/miR-200c	0.758	TargetScan Human	High (predicted)	1381291_at	ASH1L	7	-0.503
mmu-miR-200c	111	miR-429/miR-200b/miR-200c	0.758	TargetScan Human	High (predicted)	1376202_at	B3GNT1	2	-0.883
mmu-miR-200c	111	miR-429/miR-200b/miR-200c	0.758	TargetScan Human	Moderate (predicted)	1372709_at	BCAP29	4	-0.555
mmu-miR-200c	111	miR-429/miR-200b/miR-200c	0.758	TargetScan Human	High (predicted)	1369032_at	BLCAP	3	-0.589
mmu-miR-200c	111	miR-429/miR-200b/miR-200c	0.758	TargetScan Human	Moderate (predicted)	1391345_at	BMPER	6	-0.508
mmu-miR-200c	111	miR-429/miR-200b/miR-200c	0.758	TargetScan Human	High (predicted)	1374081_at	CASC4	6	-0.355
mmu-miR-200c	111	miR-429/miR-200b/miR-200c	0.758	TargetScan Human	High (predicted)	1369192_at	CDKN1B	4	-1.352
mmu-miR-200c	111	miR-429/miR-200b/miR-200c	0.758	TargetScan Human	Moderate (predicted)	1369505_at	CDS2	2	-0.367
mmu-miR-200c	111	miR-429/miR-200b/miR-200c	0.758	TargetScan Human	Moderate (predicted)	1385250_at	CHD6	4	-0.757
mmu-miR-200c	111	miR-429/miR-200b/miR-200c	0.758	TargetScan Human	Moderate (predicted)	1383160_at	CHORDC1	4	-0.252
mmu-miR-200c	111	miR-429/miR-200b/miR-200c	0.758	TargetScan Human	High (predicted)	1392749_at	CNTFR	2	-0.534
mmu-miR-200c	111	miR-429/miR-200b/miR-200c	0.758	TargetScan Human	Moderate (predicted)	1388950_at	COL9A2	1	-0.47
mmu-miR-200c	111	miR-429/miR-200b/miR-200c	0.758	TargetScan Human	Moderate (predicted)	1394548_at	CPM	6	-0.297
mmu-miR-200c	111	miR-429/miR-200b/miR-200c	0.758	TargetScan Human	Moderate (predicted)	1383504_at	CPSF6	11	-0.538
mmu-miR-200c	111	miR-429/miR-200b/miR-200c	0.758	TargetScan Human	High (predicted)	1371847_at	CRTAP	3	-0.461
mmu-miR-200c	111	miR-429/miR-200b/miR-200c	0.758	TargetScan Human	Moderate (predicted)	1388127_at	CYP4V2	2	-0.412
mmu-miR-200c	111	miR-429/miR-200b/miR-200c	0.758	TargetScan Human	Moderate (predicted)	1398795_at	DARS	2	-0.345
mmu-miR-200c	111	miR-429/miR-200b/miR-200c	0.758	TargetScan Human	Moderate (predicted)	1373201_at	DBT	9	-0.522
mmu-miR-200c	111	miR-429/miR-200b/miR-200c	0.758	TargetScan Human	High (predicted)	1368025_at	DDIT4	4	-0.578
mmu-miR-200c	111	miR-429/miR-200b/miR-200c	0.758	TargetScan Human	Moderate (predicted)	1385871_at	DHX36	3	-1.01
mmu-miR-200c	111	miR-429/miR-200b/miR-200c	0.758	TargetScan Human	High (predicted)	1390127_at	DIXDC1	4	-0.463
mmu-miR-200c	111	miR-429/miR-200b/miR-200c	0.758	TargetScan Human	Moderate (predicted)	1384804_at	DNMT3A	2	-0.567
mmu-miR-200c	111	miR-429/miR-200b/miR-200c	0.758	TargetScan Human	High (predicted)	1375174_at	DPY19L1	3	-0.702
mmu-miR-200c	111	miR-429/miR-200b/miR-200c	0.758	TargetScan Human	Moderate (predicted)	1380160_at	DRP2	3	-0.347
mmu-miR-200c	111	miR-429/miR-200b/miR-200c	0.758	TargetScan Human	Moderate (predicted)	1376384_at	DUSP19	3	-1.001
mmu-miR-200c	111	miR-429/miR-200b/miR-200c	0.758	TargetScan Human	High (predicted)	1368174_at	EGLN3	5	-1.065
mmu-miR-200c	111	miR-429/miR-200b/miR-200c	0.758	TargetScan Human	Moderate (predicted)	1388623_at	EHD1	2	-0.59
mmu-miR-200c	111	miR-429/miR-200b/miR-200c	0.758	TargetScan Human	Moderate (predicted)	1372124_at	EIF4B	4	-0.663
mmu-miR-200c	111	miR-429/miR-200b/miR-200c	0.758	TargetScan Human	Moderate (predicted)	1382434_at	ENTPD5	3	-0.473
mmu-miR-200c	111	miR-429/miR-200b/miR-200c	0.758	TargetScan Human	High (predicted)	1373956_at	FUNDC1	3	-0.508
mmu-miR-200c	111	miR-429/miR-200b/miR-200c	0.758	TargetScan Human	High (predicted)	1383236_at	FXR1	4	-0.573
mmu-miR-200c	111	miR-429/miR-200b/miR-200c	0.758	TargetScan Human	High (predicted)	1381469_a_at	GIGYF1	4	-0.424
mmu-miR-200c	111	miR-429/miR-200b/miR-200c	0.758	TargetScan Human	Moderate (predicted)	1383543_at	GOLT1B	6	-0.615
mmu-miR-200c	111	miR-429/miR-200b/miR-200c	0.758	TargetScan Human	Moderate (predicted)	1389164_at	HERC3	4	-1.026
mmu-miR-200c	111	miR-429/miR-200b/miR-200c	0.758	TargetScan Human	High (predicted)	1386872_at	IGF2R	2	-0.634
mmu-miR-200c	111	miR-429/miR-200b/miR-200c	0.758	TargetScan Human	Moderate (predicted)	1389581_at	IL33	5	-0.846
mmu-miR-200c	111	miR-429/miR-200b/miR-200c	0.758	TargetScan Human	Moderate (predicted)	1392165_at	ING2	2	-0.304
mmu-miR-200c	111	miR-429/miR-200b/miR-200c	0.758	TargetScan Human	High (predicted)	1387144_at	ITGA1	2	-0.413
mmu-miR-200c	111	miR-429/miR-200b/miR-200c	0.758	TargetScan Human	Moderate (predicted)	1397161_a_at	ITSN1	2	-0.203
mmu-miR-200c	111	miR-429/miR-200b/miR-200c	0.758	TargetScan Human	High (predicted)	1373214_at	KDELC1	1	-0.62
mmu-miR-200c	111	miR-429/miR-200b/miR-200c	0.758	TargetScan Human	High (predicted)	1393145_at	KDSR	2	-0.279
mmu-miR-200c	111	miR-429/miR-200b/miR-200c	0.758	TargetScan Human	High (predicted)	1379458_at	KLHL14	4	-1.139
mmu-miR-200c	111	miR-429/miR-200b/miR-200c	0.758	TargetScan Human	Moderate (predicted)	1386611_at	KLHL24	8	-0.674
mmu-miR-200c	111	miR-429/miR-200b/miR-200c	0.758	TargetScan Human	High (predicted)	1395354_at	LANCL1	3	-0.536
mmu-miR-200c	111	miR-429/miR-200b/miR-200c	0.758	TargetScan Human	High (predicted)	1382920_at	LRRC8A	2	-0.282
mmu-miR-200c	111	miR-429/miR-200b/miR-200c	0.758	TargetScan Human	High (predicted)	1368388_at	MAF	7	-1.046
mmu-miR-200c	111	miR-429/miR-200b/miR-200c	0.758	TargetScan Human	High (predicted)	1368871_at	MAP3K1	8	-1.295
mmu-miR-200c	111	miR-429/miR-200b/miR-200c	0.758	TargetScan Human	High (predicted)	1370792_at	MAPRE1	3	-0.379
mmu-miR-200c	111	miR-429/miR-200b/miR-200c	0.758	TargetScan Human	High (predicted)	1390506_at	MED1 (includes EG:19014)	7	-0.456
mmu-miR-200c	111	miR-429/miR-200b/miR-200c	0.758	TargetScan Human	High (predicted)	1391600_at	MGA	7	-0.668
mmu-miR-200c	111	miR-429/miR-200b/miR-200c	0.758	TargetScan Human	High (predicted)	1368018_at	MKLN1	8	-0.359
mmu-miR-200c	111	miR-429/miR-200b/miR-200c	0.758	TargetScan Human	Moderate (predicted)	1380541_at	MSI2	2	-0.574
mmu-miR-200c	111	miR-429/miR-200b/miR-200c	0.758	TargetScan Human	High (predicted)	1376648_at	MYCN	5	-0.595
mmu-miR-200c	111	miR-429/miR-200b/miR-200c	0.758	TargetScan Human	High (predicted)	1380638_at	NCOA3	5	-0.824
mmu-miR-200c	111	miR-429/miR-200b/miR-200c	0.758	TargetScan Human	Moderate (predicted)	1395157_at	NEDD4	7	-1.406
mmu-miR-200c	111	miR-429/miR-200b/miR-200c	0.758	TargetScan Human	High (predicted)	1388167_at	NFIB	10	-0.67
mmu-miR-200c	111	miR-429/miR-200b/miR-200c	0.758	TargetScan Human	High (predicted)	1398847_at	NUDT4	4	-0.281
mmu-miR-200c	111	miR-429/miR-200b/miR-200c	0.758	TargetScan Human	Moderate (predicted)	1380553_at	OSGIN2	2	-0.902
mmu-miR-200c	111	miR-429/miR-200b/miR-200c	0.758	TargetScan Human	High (predicted)	1367869_at	OXR1 (includes EG:117520)	5	-0.606
mmu-miR-200c	111	miR-429/miR-200b/miR-200c	0.758	TargetScan Human	Moderate (predicted)	1379613_at	PARP14	4	-0.329
mmu-miR-200c	111	miR-429/miR-200b/miR-200c	0.758	TargetScan Human	Moderate (predicted)	1398788_at	PDIA3	2	-0.463
mmu-miR-200c	111	miR-429/miR-200b/miR-200c	0.758	TargetScan Human	High (predicted)	1390942_at	PELI2	3	-0.88
mmu-miR-200c	111	miR-429/miR-200b/miR-200c	0.758	TargetScan Human	High (predicted)	1390647_at	PHTF2	6	-0.326
mmu-miR-200c	111	miR-429/miR-200b/miR-200c	0.758	TargetScan Human	High (predicted)	1369459_at	PIP4K2B	5	-0.332
mmu-miR-200c	111	miR-429/miR-200b/miR-200c	0.758	TargetScan Human	Moderate (predicted)	1370504_a_at	PMP22	3	-0.523
mmu-miR-200c	111	miR-429/miR-200b/miR-200c	0.758	TargetScan Human	High (predicted)	1373083_at	PPAPDC2	4	-0.972
mmu-miR-200c	111	miR-429/miR-200b/miR-200c	0.758	TargetScan Human	High (predicted)	1375378_at	QKI	6	-0.536
mmu-miR-200c	111	miR-429/miR-200b/miR-200c	0.758	TargetScan Human	High (predicted)	1394607_at	RAB11FIP2	6	-0.913
mmu-miR-200c	111	miR-429/miR-200b/miR-200c	0.758	TargetScan Human	High (predicted)	1370539_at	RAB8B	2	-0.804
mmu-miR-200c	111	miR-429/miR-200b/miR-200c	0.758	TargetScan Human	High (predicted)	1376745_at	RABIF	1	-0.098
mmu-miR-200c	111	miR-429/miR-200b/miR-200c	0.758	TargetScan Human	Moderate (predicted)	1382384_at	RASSF6	2	-0.611
mmu-miR-200c	111	miR-429/miR-200b/miR-200c	0.758	TargetScan Human	Moderate (predicted)	1384937_at	RBAK	4	-0.388
mmu-miR-200c	111	miR-429/miR-200b/miR-200c	0.758	TargetScan Human	Moderate (predicted)	1375542_at	RDX	6	-0.949
mmu-miR-200c	111	miR-429/miR-200b/miR-200c	0.758	TargetScan Human	High (predicted)	1373886_at	REEP1	7	-0.587
mmu-miR-200c	111	miR-429/miR-200b/miR-200c	0.758	TargetScan Human	Moderate (predicted)	1380513_at	RPAP2	2	-0.555
mmu-miR-200c	111	miR-429/miR-200b/miR-200c	0.758	TargetScan Human	Moderate (predicted)	1379423_at	RSU1	3	-0.521
mmu-miR-200c	111	miR-429/miR-200b/miR-200c	0.758	TargetScan Human	Moderate (predicted)	1373303_at	SCAF11	4	-0.483
mmu-miR-200c	111	miR-429/miR-200b/miR-200c	0.758	TargetScan Human	High (predicted)	1394086_at	SENP7	4	-0.464
mmu-miR-200c	111	miR-429/miR-200b/miR-200c	0.758	TargetScan Human	High (predicted)	1373874_at	SGPP1	5	-0.684
mmu-miR-200c	111	miR-429/miR-200b/miR-200c	0.758	TargetScan Human	Moderate (predicted)	1378219_at	SGTB	5	-0.669
mmu-miR-200c	111	miR-429/miR-200b/miR-200c	0.758	TargetScan Human	Moderate (predicted)	1367881_at	SIRPA	4	-0.496
mmu-miR-200c	111	miR-429/miR-200b/miR-200c	0.758	TargetScan Human	Moderate (predicted)	1387829_at	SLC24A1	1	-0.319
mmu-miR-200c	111	miR-429/miR-200b/miR-200c	0.758	TargetScan Human	Moderate (predicted)	1375254_at	SLC35A1	5	-0.479
mmu-miR-200c	111	miR-429/miR-200b/miR-200c	0.758	TargetScan Human	Moderate (predicted)	1389710_at	SOS1	5	-0.25
mmu-miR-200c	111	miR-429/miR-200b/miR-200c	0.758	TargetScan Human	High (predicted)	1392180_at	SP1	9	-0.387
mmu-miR-200c	111	miR-429/miR-200b/miR-200c	0.758	TargetScan Human	High (predicted)	1383839_at	SPG20	5	-0.357
mmu-miR-200c	111	miR-429/miR-200b/miR-200c	0.758	TargetScan Human	High (predicted)	1375552_at	SRP72 (includes EG:327335)	2	-0.658
mmu-miR-200c	111	miR-429/miR-200b/miR-200c	0.758	TargetScan Human	Moderate (predicted)	1375896_at	STRADB	1	-0.392
mmu-miR-200c	111	miR-429/miR-200b/miR-200c	0.758	TargetScan Human	High (predicted)	1368841_at	TCF4	9	-0.349
mmu-miR-200c	111	miR-429/miR-200b/miR-200c	0.758	TargetScan Human	High (predicted)	1369076_at	TMEM33	2	-0.631
mmu-miR-200c	111	miR-429/miR-200b/miR-200c	0.758	TargetScan Human	High (predicted)	1372067_at	TMX1	6	-0.513
mmu-miR-200c	111	miR-429/miR-200b/miR-200c	0.758	TargetScan Human	High (predicted)	1368132_at	TOB1	3	-1.548
mmu-miR-200c	111	miR-429/miR-200b/miR-200c	0.758	TargetScan Human	Moderate (predicted)	1393659_at	TRAM1L1	2	-0.426
mmu-miR-200c	111	miR-429/miR-200b/miR-200c	0.758	TargetScan Human	Moderate (predicted)	1375278_at	TRIM2	6	-1.035
mmu-miR-200c	111	miR-429/miR-200b/miR-200c	0.758	TargetScan Human	High (predicted)	1386923_at	UBE2B	2	-0.288
mmu-miR-200c	111	miR-429/miR-200b/miR-200c	0.758	TargetScan Human	High (predicted)	1390259_at	UBE2D1	4	-0.266
mmu-miR-200c	111	miR-429/miR-200b/miR-200c	0.758	TargetScan Human	Moderate (predicted)	1395426_at	UBE2V1	1	-0.452
mmu-miR-200c	111	miR-429/miR-200b/miR-200c	0.758	TargetScan Human	High (predicted)	1387975_at	UGCG	1	-0.342
mmu-miR-200c	111	miR-429/miR-200b/miR-200c	0.758	TargetScan Human	High (predicted)	1385472_at	ZBTB8A	6	-0.412
mmu-miR-200c	111	miR-429/miR-200b/miR-200c	0.758	TargetScan Human	High (predicted)	1379971_at	ZC3H6	9	-1.789
mmu-miR-200c	111	miR-429/miR-200b/miR-200c	0.758	TarBase,TargetScan Human,miRecords	Experimentally Observed,High (predicted)	1393795_at	ZEB2	3	-1.035
mmu-miR-200c	111	miR-429/miR-200b/miR-200c	0.758	TargetScan Human	High (predicted)	1390148_a_at	ZNF395	5	-0.38
mmu-miR-409-3p	44	miR-409-3p (human, mouse)	0.823	TargetScan Human	Moderate (predicted)	1383671_at	ADAM9	4	-0.363
mmu-miR-409-3p	44	miR-409-3p (human, mouse)	0.823	TargetScan Human	Moderate (predicted)	1377845_at	AFF3	8	-0.228
mmu-miR-409-3p	44	miR-409-3p (human, mouse)	0.823	TargetScan Human	High (predicted)	1376843_at	BMPR2	7	-0.681
mmu-miR-409-3p	44	miR-409-3p (human, mouse)	0.823	TargetScan Human	Moderate (predicted)	1368893_at	CAP2	2	-0.456
mmu-miR-409-3p	44	miR-409-3p (human, mouse)	0.823	TargetScan Human	Moderate (predicted)	1374081_at	CASC4	6	-0.355
mmu-miR-409-3p	44	miR-409-3p (human, mouse)	0.823	TargetScan Human	Moderate (predicted)	1367764_at	CCNG1	2	-1.045
mmu-miR-409-3p	44	miR-409-3p (human, mouse)	0.823	TargetScan Human	Moderate (predicted)	1385250_at	CHD6	4	-0.757
mmu-miR-409-3p	44	miR-409-3p (human, mouse)	0.823	TargetScan Human	Moderate (predicted)	1369351_at	CNTN3	6	-0.328
mmu-miR-409-3p	44	miR-409-3p (human, mouse)	0.823	TargetScan Human	High (predicted)	1394548_at	CPM	6	-0.297
mmu-miR-409-3p	44	miR-409-3p (human, mouse)	0.823	TargetScan Human	High (predicted)	1383504_at	CPSF6	11	-0.538
mmu-miR-409-3p	44	miR-409-3p (human, mouse)	0.823	TargetScan Human	Moderate (predicted)	1371847_at	CRTAP	3	-0.461
mmu-miR-409-3p	44	miR-409-3p (human, mouse)	0.823	TargetScan Human	Moderate (predicted)	1397191_at	DAAM1	3	-0.377
mmu-miR-409-3p	44	miR-409-3p (human, mouse)	0.823	TargetScan Human	High (predicted)	1373201_at	DBT	9	-0.522
mmu-miR-409-3p	44	miR-409-3p (human, mouse)	0.823	TargetScan Human	Moderate (predicted)	1390127_at	DIXDC1	4	-0.463
mmu-miR-409-3p	44	miR-409-3p (human, mouse)	0.823	TargetScan Human	Moderate (predicted)	1375174_at	DPY19L1	3	-0.702
mmu-miR-409-3p	44	miR-409-3p (human, mouse)	0.823	TargetScan Human	Moderate (predicted)	1370699_a_at	EGFR	4	-0.406
mmu-miR-409-3p	44	miR-409-3p (human, mouse)	0.823	TargetScan Human	Moderate (predicted)	1378402_at	GRHL3	3	-0.252
mmu-miR-409-3p	44	miR-409-3p (human, mouse)	0.823	TargetScan Human	Moderate (predicted)	1379298_at	IFNAR1	3	-0.372
mmu-miR-409-3p	44	miR-409-3p (human, mouse)	0.823	TargetScan Human	Moderate (predicted)	1389581_at	IL33	5	-0.846
mmu-miR-409-3p	44	miR-409-3p (human, mouse)	0.823	TargetScan Human	Moderate (predicted)	1383082_at	KDM5B	5	-0.261
mmu-miR-409-3p	44	miR-409-3p (human, mouse)	0.823	TargetScan Human	Moderate (predicted)	1373484_at	KLHL13	4	-0.731
mmu-miR-409-3p	44	miR-409-3p (human, mouse)	0.823	TargetScan Human	High (predicted)	1386611_at	KLHL24	8	-0.674
mmu-miR-409-3p	44	miR-409-3p (human, mouse)	0.823	TargetScan Human	Moderate (predicted)	1395354_at	LANCL1	3	-0.536
mmu-miR-409-3p	44	miR-409-3p (human, mouse)	0.823	TargetScan Human	Moderate (predicted)	1390506_at	MED1 (includes EG:19014)	7	-0.456
mmu-miR-409-3p	44	miR-409-3p (human, mouse)	0.823	TargetScan Human	Moderate (predicted)	1374883_at	MTMR7	3	-0.794
mmu-miR-409-3p	44	miR-409-3p (human, mouse)	0.823	TargetScan Human	Moderate (predicted)	1369679_a_at	NFIA	4	-0.79
mmu-miR-409-3p	44	miR-409-3p (human, mouse)	0.823	TargetScan Human	Moderate (predicted)	1388167_at	NFIB	10	-0.67
mmu-miR-409-3p	44	miR-409-3p (human, mouse)	0.823	TargetScan Human	High (predicted)	1388645_at	OLA1	5	-0.269
mmu-miR-409-3p	44	miR-409-3p (human, mouse)	0.823	TargetScan Human	High (predicted)	1367869_at	OXR1 (includes EG:117520)	5	-0.606
mmu-miR-409-3p	44	miR-409-3p (human, mouse)	0.823	TargetScan Human	High (predicted)	1368079_at	PDK1	1	-0.849
mmu-miR-409-3p	44	miR-409-3p (human, mouse)	0.823	TargetScan Human	High (predicted)	1373656_at	PPP1R3D	4	-0.526
mmu-miR-409-3p	44	miR-409-3p (human, mouse)	0.823	TargetScan Human	Moderate (predicted)	1373481_at	R3HDM1	3	-0.429
mmu-miR-409-3p	44	miR-409-3p (human, mouse)	0.823	TargetScan Human	Moderate (predicted)	1382384_at	RASSF6	2	-0.611
mmu-miR-409-3p	44	miR-409-3p (human, mouse)	0.823	TargetScan Human	Moderate (predicted)	1389607_at	RCOR2	2	-0.725
mmu-miR-409-3p	44	miR-409-3p (human, mouse)	0.823	TargetScan Human	High (predicted)	1375542_at	RDX	6	-0.949
mmu-miR-409-3p	44	miR-409-3p (human, mouse)	0.823	TargetScan Human	Moderate (predicted)	1371840_at	S1PR1	2	-0.732
mmu-miR-409-3p	44	miR-409-3p (human, mouse)	0.823	TargetScan Human	Moderate (predicted)	1397335_at	SEMA3D	3	-0.323
mmu-miR-409-3p	44	miR-409-3p (human, mouse)	0.823	TargetScan Human	Moderate (predicted)	1394086_at	SENP7	4	-0.464
mmu-miR-409-3p	44	miR-409-3p (human, mouse)	0.823	TargetScan Human	Moderate (predicted)	1371130_at	SLC1A3	3	-0.603
mmu-miR-409-3p	44	miR-409-3p (human, mouse)	0.823	TargetScan Human	Moderate (predicted)	1367562_at	SPARC	3	-0.36
mmu-miR-409-3p	44	miR-409-3p (human, mouse)	0.823	TargetScan Human	High (predicted)	1379412_at	TNRC6B	11	-0.64
mmu-miR-409-3p	44	miR-409-3p (human, mouse)	0.823	TargetScan Human	Moderate (predicted)	1393659_at	TRAM1L1	2	-0.426
mmu-miR-409-3p	44	miR-409-3p (human, mouse)	0.823	TargetScan Human	Moderate (predicted)	1375278_at	TRIM2	6	-1.035
mmu-miR-409-3p	44	miR-409-3p (human, mouse)	0.823	TargetScan Human	High (predicted)	1390259_at	UBE2D1	4	-0.266
mmu-miR-9	85	miR-9	0.827	TargetScan Human	High (predicted)	1385333_at	AATK	1	-0.427
mmu-miR-9	85	miR-9	0.827	TargetScan Human	High (predicted)	1377811_at	ANKRD12	5	-0.488
mmu-miR-9	85	miR-9	0.827	TargetScan Human	High (predicted)	1375212_at	ANKRD52	8	-0.877
mmu-miR-9	85	miR-9	0.827	TargetScan Human	High (predicted)	1379128_at	ARHGEF17	4	-0.386
mmu-miR-9	85	miR-9	0.827	TargetScan Human	High (predicted)	1373287_at	ATOH8	1	-0.626
mmu-miR-9	85	miR-9	0.827	TargetScan Human	High (predicted)	1367814_at	ATP1B1	5	-0.735
mmu-miR-9	85	miR-9	0.827	TargetScan Human	High (predicted)	1374929_at	CCDC126	4	-0.902
mmu-miR-9	85	miR-9	0.827	TargetScan Human	High (predicted)	1367764_at	CCNG1	2	-1.045
mmu-miR-9	85	miR-9	0.827	TargetScan Human	High (predicted)	1378040_at	CHST14	3	-0.667
mmu-miR-9	85	miR-9	0.827	TargetScan Human	High (predicted)	1382269_at	CNNM2	3	-0.521
mmu-miR-9	85	miR-9	0.827	TargetScan Human	High (predicted)	1392749_at	CNTFR	2	-0.534
mmu-miR-9	85	miR-9	0.827	TargetScan Human	High (predicted)	1369351_at	CNTN3	6	-0.328
mmu-miR-9	85	miR-9	0.827	TargetScan Human	High (predicted)	1383504_at	CPSF6	11	-0.538
mmu-miR-9	85	miR-9	0.827	TargetScan Human	High (predicted)	1373201_at	DBT	9	-0.522
mmu-miR-9	85	miR-9	0.827	TargetScan Human	High (predicted)	1369003_at	DEDD	3	-0.347
mmu-miR-9	85	miR-9	0.827	TargetScan Human	High (predicted)	1390127_at	DIXDC1	4	-0.463
mmu-miR-9	85	miR-9	0.827	TargetScan Human	High (predicted)	1368174_at	EGLN3	5	-1.065
mmu-miR-9	85	miR-9	0.827	TargetScan Human	High (predicted)	1391935_at	EIF4E3	2	-1.15
mmu-miR-9	85	miR-9	0.827	TargetScan Human	High (predicted)	1398846_at	EIF5	6	-1.077
mmu-miR-9	85	miR-9	0.827	TargetScan Human	Moderate (predicted)	1388666_at	ENC1	4	-0.423
mmu-miR-9	85	miR-9	0.827	TargetScan Human	High (predicted)	1382434_at	ENTPD5	3	-0.473
mmu-miR-9	85	miR-9	0.827	TargetScan Human	High (predicted)	1378057_at	FLRT3	4	-0.655
mmu-miR-9	85	miR-9	0.827	TargetScan Human	High (predicted)	1390682_at	FNBP1	3	-0.45
mmu-miR-9	85	miR-9	0.827	TargetScan Human	High (predicted)	1383236_at	FXR1	4	-0.573
mmu-miR-9	85	miR-9	0.827	TargetScan Human	High (predicted)	1370030_at	GCLM	5	-1.548
mmu-miR-9	85	miR-9	0.827	TargetScan Human	High (predicted)	1381469_a_at	GIGYF1	4	-0.424
mmu-miR-9	85	miR-9	0.827	TargetScan Human	High (predicted)	1381014_at	IFI44	2	-1.336
mmu-miR-9	85	miR-9	0.827	TargetScan Human	High (predicted)	1382609_at	IGF2BP2	2	-0.632
mmu-miR-9	85	miR-9	0.827	TargetScan Human	High (predicted)	1386872_at	IGF2R	2	-0.634
mmu-miR-9	85	miR-9	0.827	TargetScan Human	High (predicted)	1367652_at	IGFBP3	3	-1.974
mmu-miR-9	85	miR-9	0.827	TargetScan Human	High (predicted)	1389581_at	IL33	5	-0.846
mmu-miR-9	85	miR-9	0.827	TargetScan Human	High (predicted)	1371334_at	ITM2C	2	-0.54
mmu-miR-9	85	miR-9	0.827	TargetScan Human	High (predicted)	1380172_at	KIF5C	4	-0.258
mmu-miR-9	85	miR-9	0.827	TargetScan Human	Moderate (predicted)	1379914_at	KLF11	5	-1.301
mmu-miR-9	85	miR-9	0.827	TargetScan Human	High (predicted)	1386611_at	KLHL24	8	-0.674
mmu-miR-9	85	miR-9	0.827	TargetScan Human	High (predicted)	1368848_at	LMAN1	3	-0.735
mmu-miR-9	85	miR-9	0.827	TargetScan Human	High (predicted)	1385564_at	LPP	4	-0.277
mmu-miR-9	85	miR-9	0.827	TargetScan Human	High (predicted)	1368388_at	MAF	7	-1.046
mmu-miR-9	85	miR-9	0.827	TargetScan Human	High (predicted)	1368871_at	MAP3K1	8	-1.295
mmu-miR-9	85	miR-9	0.827	TargetScan Human	High (predicted)	1392577_at	MAP3K3	3	-0.534
mmu-miR-9	85	miR-9	0.827	TargetScan Human	High (predicted)	1391600_at	MGA	7	-0.668
mmu-miR-9	85	miR-9	0.827	TargetScan Human	High (predicted)	1368018_at	MKLN1	8	-0.359
mmu-miR-9	85	miR-9	0.827	TargetScan Human	High (predicted)	1387785_at	MTPN	3	-0.487
mmu-miR-9	85	miR-9	0.827	TargetScan Human	High (predicted)	1388917_at	MYO1D	3	-0.373
mmu-miR-9	85	miR-9	0.827	TargetScan Human	High (predicted)	1373473_a_at	NAP1L1	3	-0.403
mmu-miR-9	85	miR-9	0.827	TargetScan Human	High (predicted)	1380638_at	NCOA3	5	-0.824
mmu-miR-9	85	miR-9	0.827	TargetScan Human	High (predicted)	1395157_at	NEDD4	7	-1.406
mmu-miR-9	85	miR-9	0.827	TargetScan Human	High (predicted)	1388167_at	NFIB	10	-0.67
mmu-miR-9	85	miR-9	0.827	TargetScan Human	Moderate (predicted)	1385974_at	PARD6G	4	-1.011
mmu-miR-9	85	miR-9	0.827	TargetScan Human	Moderate (predicted)	1379613_at	PARP14	4	-0.329
mmu-miR-9	85	miR-9	0.827	TargetScan Human	High (predicted)	1390647_at	PHTF2	6	-0.326
mmu-miR-9	85	miR-9	0.827	TargetScan Human	High (predicted)	1369459_at	PIP4K2B	5	-0.332
mmu-miR-9	85	miR-9	0.827	TargetScan Human,miRecords	Experimentally Observed,Moderate (predicted)	1370504_a_at	PMP22	3	-0.523
mmu-miR-9	85	miR-9	0.827	TargetScan Human	High (predicted)	1382604_at	POLR3G	6	-0.352
mmu-miR-9	85	miR-9	0.827	TargetScan Human	High (predicted)	1373083_at	PPAPDC2	4	-0.972
mmu-miR-9	85	miR-9	0.827	TargetScan Human	High (predicted)	1393082_at	PPP1R14C	4	-0.294
mmu-miR-9	85	miR-9	0.827	TargetScan Human	High (predicted)	1375558_at	RAB34	2	-0.73
mmu-miR-9	85	miR-9	0.827	TargetScan Human	High (predicted)	1392643_at	RAB5B	2	-0.279
mmu-miR-9	85	miR-9	0.827	TargetScan Human	High (predicted)	1367825_at	RALGDS	3	-0.596
mmu-miR-9	85	miR-9	0.827	TargetScan Human	High (predicted)	1372690_at	RTN4RL1	3	-0.364
mmu-miR-9	85	miR-9	0.827	TargetScan Human	High (predicted)	1369776_a_at	SHANK2	6	-0.489
mmu-miR-9	85	miR-9	0.827	TargetScan Human	High (predicted)	1370302_at	SHROOM2	3	-0.527
mmu-miR-9	85	miR-9	0.827	TargetScan Human	High (predicted)	1374080_at	SIX5	2	-0.544
mmu-miR-9	85	miR-9	0.827	TargetScan Human	High (predicted)	1380032_at	SLAIN2	6	-0.514
mmu-miR-9	85	miR-9	0.827	TargetScan Human	High (predicted)	1390863_at	SLC19A2	4	-0.394
mmu-miR-9	85	miR-9	0.827	TargetScan Human	High (predicted)	1369234_at	SLC20A2	1	-0.4
mmu-miR-9	85	miR-9	0.827	TargetScan Human	High (predicted)	1389710_at	SOS1	5	-0.25
mmu-miR-9	85	miR-9	0.827	TargetScan Human	High (predicted)	1373104_at	SPECC1L	2	-0.465
mmu-miR-9	85	miR-9	0.827	TargetScan Human	High (predicted)	1383839_at	SPG20	5	-0.357
mmu-miR-9	85	miR-9	0.827	TargetScan Human	High (predicted)	1398330_at	STXBP1	4	-0.192
mmu-miR-9	85	miR-9	0.827	TargetScan Human	Moderate (predicted)	1368841_at	TCF4	9	-0.349
mmu-miR-9	85	miR-9	0.827	TargetScan Human	High (predicted)	1368748_at	TESK2	3	-0.501
mmu-miR-9	85	miR-9	0.827	TargetScan Human	High (predicted)	1372369_at	TMEM109	2	-0.697
mmu-miR-9	85	miR-9	0.827	TargetScan Human	Moderate (predicted)	1392051_at	TMEM87B	1	-0.375
mmu-miR-9	85	miR-9	0.827	TargetScan Human	High (predicted)	1379412_at	TNRC6B	11	-0.64
mmu-miR-9	85	miR-9	0.827	TargetScan Human	High (predicted)	1370821_at	TPMT	1	-0.758
mmu-miR-9	85	miR-9	0.827	TargetScan Human	High (predicted)	1390077_at	TRAM1	1	-0.406
mmu-miR-9	85	miR-9	0.827	TargetScan Human	High (predicted)	1375278_at	TRIM2	6	-1.035
mmu-miR-9	85	miR-9	0.827	TargetScan Human	High (predicted)	1376862_at	UBE4B	1	-0.549
mmu-miR-9	85	miR-9	0.827	TargetScan Human	High (predicted)	1393605_at	VAV3	5	-0.767
mmu-miR-9	85	miR-9	0.827	TargetScan Human	High (predicted)	1398217_at	ZBTB41	4	-2.314
mmu-miR-9	85	miR-9	0.827	TargetScan Human	Moderate (predicted)	1385472_at	ZBTB8A	6	-0.412
mmu-miR-9	85	miR-9	0.827	TargetScan Human	Moderate (predicted)	1375474_at	ZCCHC3	3	-0.28
mmu-miR-9	85	miR-9	0.827	TargetScan Human	High (predicted)	1393253_at	ZNF365	6	-0.673
mmu-miR-9	85	miR-9	0.827	TargetScan Human	High (predicted)	1390148_a_at	ZNF395	5	-0.38
mmu-miR-137	78	miR-137 (human, mouse, rat)	0.983	TargetScan Human	Moderate (predicted)	1369630_at	ADK	2	-0.285
mmu-miR-137	78	miR-137 (human, mouse, rat)	0.983	TargetScan Human	High (predicted)	1383004_at	AHCYL1	2	-0.339
mmu-miR-137	78	miR-137 (human, mouse, rat)	0.983	TargetScan Human	High (predicted)	1374346_at	AIFM2	4	-1.047
mmu-miR-137	78	miR-137 (human, mouse, rat)	0.983	TargetScan Human	High (predicted)	1377811_at	ANKRD12	5	-0.488
mmu-miR-137	78	miR-137 (human, mouse, rat)	0.983	TargetScan Human	High (predicted)	1375212_at	ANKRD52	8	-0.877
mmu-miR-137	78	miR-137 (human, mouse, rat)	0.983	TargetScan Human	High (predicted)	1372754_at	APPL2	3	-0.343
mmu-miR-137	78	miR-137 (human, mouse, rat)	0.983	TargetScan Human	High (predicted)	1381291_at	ASH1L	7	-0.503
mmu-miR-137	78	miR-137 (human, mouse, rat)	0.983	TargetScan Human	High (predicted)	1379884_at	ASPH	3	-0.753
mmu-miR-137	78	miR-137 (human, mouse, rat)	0.983	TargetScan Human	High (predicted)	1374929_at	CCDC126	4	-0.902
mmu-miR-137	78	miR-137 (human, mouse, rat)	0.983	TargetScan Human	High (predicted)	1389145_at	CDC42EP2	1	-0.518
mmu-miR-137	78	miR-137 (human, mouse, rat)	0.983	TargetScan Human	High (predicted)	1383160_at	CHORDC1	4	-0.252
mmu-miR-137	78	miR-137 (human, mouse, rat)	0.983	TargetScan Human	High (predicted)	1369351_at	CNTN3	6	-0.328
mmu-miR-137	78	miR-137 (human, mouse, rat)	0.983	TargetScan Human	High (predicted)	1373029_at	COPS2	2	-0.374
mmu-miR-137	78	miR-137 (human, mouse, rat)	0.983	TargetScan Human	Moderate (predicted)	1394548_at	CPM	6	-0.297
mmu-miR-137	78	miR-137 (human, mouse, rat)	0.983	TargetScan Human	High (predicted)	1383504_at	CPSF6	11	-0.538
mmu-miR-137	78	miR-137 (human, mouse, rat)	0.983	TargetScan Human	Moderate (predicted)	1385871_at	DHX36	3	-1.01
mmu-miR-137	78	miR-137 (human, mouse, rat)	0.983	TargetScan Human	High (predicted)	1384804_at	DNMT3A	2	-0.567
mmu-miR-137	78	miR-137 (human, mouse, rat)	0.983	TargetScan Human	Moderate (predicted)	1388623_at	EHD1	2	-0.59
mmu-miR-137	78	miR-137 (human, mouse, rat)	0.983	TargetScan Human	Moderate (predicted)	1398846_at	EIF5	6	-1.077
mmu-miR-137	78	miR-137 (human, mouse, rat)	0.983	TargetScan Human	High (predicted)	1398662_at	FAM167A	2	-0.575
mmu-miR-137	78	miR-137 (human, mouse, rat)	0.983	TargetScan Human	Moderate (predicted)	1391005_at	FBXL4	1	-0.341
mmu-miR-137	78	miR-137 (human, mouse, rat)	0.983	TargetScan Human	Moderate (predicted)	1398828_at	FKBP1A	2	-0.378
mmu-miR-137	78	miR-137 (human, mouse, rat)	0.983	TargetScan Human	High (predicted)	1389844_at	FKBP4	2	-0.537
mmu-miR-137	78	miR-137 (human, mouse, rat)	0.983	TargetScan Human	High (predicted)	1373956_at	FUNDC1	3	-0.508
mmu-miR-137	78	miR-137 (human, mouse, rat)	0.983	TargetScan Human	High (predicted)	1381469_a_at	GIGYF1	4	-0.424
mmu-miR-137	78	miR-137 (human, mouse, rat)	0.983	TargetScan Human	High (predicted)	1369874_at	GPR1 (includes EG:100004124)	2	-0.31
mmu-miR-137	78	miR-137 (human, mouse, rat)	0.983	TargetScan Human	High (predicted)	1389164_at	HERC3	4	-1.026
mmu-miR-137	78	miR-137 (human, mouse, rat)	0.983	TargetScan Human	High (predicted)	1369860_a_at	HTR2C	5	-0.332
mmu-miR-137	78	miR-137 (human, mouse, rat)	0.983	TargetScan Human	Moderate (predicted)	1392165_at	ING2	2	-0.304
mmu-miR-137	78	miR-137 (human, mouse, rat)	0.983	TargetScan Human	Moderate (predicted)	1368725_at	JAG1	3	-0.18
mmu-miR-137	78	miR-137 (human, mouse, rat)	0.983	TargetScan Human	High (predicted)	1372870_at	KDELR3	5	-0.297
mmu-miR-137	78	miR-137 (human, mouse, rat)	0.983	TargetScan Human	High (predicted)	1383082_at	KDM5B	5	-0.261
mmu-miR-137	78	miR-137 (human, mouse, rat)	0.983	TargetScan Human	High (predicted)	1369822_at	KIT	4	-0.294
mmu-miR-137	78	miR-137 (human, mouse, rat)	0.983	TargetScan Human	High (predicted)	1379914_at	KLF11	5	-1.301
mmu-miR-137	78	miR-137 (human, mouse, rat)	0.983	TargetScan Human	High (predicted)	1368388_at	MAF	7	-1.046
mmu-miR-137	78	miR-137 (human, mouse, rat)	0.983	TargetScan Human	High (predicted)	1388667_at	MAN2A1	1	-0.695
mmu-miR-137	78	miR-137 (human, mouse, rat)	0.983	TargetScan Human	High (predicted)	1368871_at	MAP3K1	8	-1.295
mmu-miR-137	78	miR-137 (human, mouse, rat)	0.983	TargetScan Human	High (predicted)	1390506_at	MED1 (includes EG:19014)	7	-0.456
mmu-miR-137	78	miR-137 (human, mouse, rat)	0.983	TargetScan Human	High (predicted)	1388917_at	MYO1D	3	-0.373
mmu-miR-137	78	miR-137 (human, mouse, rat)	0.983	TargetScan Human	High (predicted)	1380638_at	NCOA3	5	-0.824
mmu-miR-137	78	miR-137 (human, mouse, rat)	0.983	TargetScan Human	High (predicted)	1394904_at	NECAP1	3	-0.715
mmu-miR-137	78	miR-137 (human, mouse, rat)	0.983	TargetScan Human	High (predicted)	1388167_at	NFIB	10	-0.67
mmu-miR-137	78	miR-137 (human, mouse, rat)	0.983	TargetScan Human	High (predicted)	1367869_at	OXR1 (includes EG:117520)	5	-0.606
mmu-miR-137	78	miR-137 (human, mouse, rat)	0.983	TargetScan Human	High (predicted)	1384759_at	PHF17	3	-1.091
mmu-miR-137	78	miR-137 (human, mouse, rat)	0.983	TargetScan Human	High (predicted)	1390647_at	PHTF2	6	-0.326
mmu-miR-137	78	miR-137 (human, mouse, rat)	0.983	TargetScan Human	High (predicted)	1376137_at	PLEKHB2	1	-1.366
mmu-miR-137	78	miR-137 (human, mouse, rat)	0.983	TargetScan Human	Moderate (predicted)	1380893_at	PPID	2	-0.456
mmu-miR-137	78	miR-137 (human, mouse, rat)	0.983	TargetScan Human	High (predicted)	1372084_at	PTP4A3	1	-1.028
mmu-miR-137	78	miR-137 (human, mouse, rat)	0.983	TargetScan Human	High (predicted)	1375378_at	QKI	6	-0.536
mmu-miR-137	78	miR-137 (human, mouse, rat)	0.983	TargetScan Human	High (predicted)	1389607_at	RCOR2	2	-0.725
mmu-miR-137	78	miR-137 (human, mouse, rat)	0.983	TargetScan Human	High (predicted)	1384289_at	RELL2	1	-1.076
mmu-miR-137	78	miR-137 (human, mouse, rat)	0.983	TargetScan Human	High (predicted)	1389415_at	RSBN1	5	-0.361
mmu-miR-137	78	miR-137 (human, mouse, rat)	0.983	TargetScan Human	High (predicted)	1388462_at	SBK1	4	-0.545
mmu-miR-137	78	miR-137 (human, mouse, rat)	0.983	TargetScan Human	High (predicted)	1373303_at	SCAF11	4	-0.483
mmu-miR-137	78	miR-137 (human, mouse, rat)	0.983	TargetScan Human	High (predicted)	1378219_at	SGTB	5	-0.669
mmu-miR-137	78	miR-137 (human, mouse, rat)	0.983	TargetScan Human	High (predicted)	1369776_a_at	SHANK2	6	-0.489
mmu-miR-137	78	miR-137 (human, mouse, rat)	0.983	TargetScan Human	High (predicted)	1370302_at	SHROOM2	3	-0.527
mmu-miR-137	78	miR-137 (human, mouse, rat)	0.983	TargetScan Human	High (predicted)	1390863_at	SLC19A2	4	-0.394
mmu-miR-137	78	miR-137 (human, mouse, rat)	0.983	TargetScan Human	High (predicted)	1375254_at	SLC35A1	5	-0.479
mmu-miR-137	78	miR-137 (human, mouse, rat)	0.983	TargetScan Human	High (predicted)	1379804_at	SNX27	3	-0.496
mmu-miR-137	78	miR-137 (human, mouse, rat)	0.983	TargetScan Human	High (predicted)	1392180_at	SP1	9	-0.387
mmu-miR-137	78	miR-137 (human, mouse, rat)	0.983	TargetScan Human	High (predicted)	1391200_at	SPRY3	9	-0.621
mmu-miR-137	78	miR-137 (human, mouse, rat)	0.983	TargetScan Human	High (predicted)	1368841_at	TCF4	9	-0.349
mmu-miR-137	78	miR-137 (human, mouse, rat)	0.983	TargetScan Human	High (predicted)	1398553_at	TMED5	6	-0.653
mmu-miR-137	78	miR-137 (human, mouse, rat)	0.983	TargetScan Human	Moderate (predicted)	1392486_at	TMEM106B	5	-0.658
mmu-miR-137	78	miR-137 (human, mouse, rat)	0.983	TargetScan Human	High (predicted)	1369076_at	TMEM33	2	-0.631
mmu-miR-137	78	miR-137 (human, mouse, rat)	0.983	TargetScan Human	High (predicted)	1383375_at	TMEM55A	1	-0.724
mmu-miR-137	78	miR-137 (human, mouse, rat)	0.983	TargetScan Human	High (predicted)	1372067_at	TMX1	6	-0.513
mmu-miR-137	78	miR-137 (human, mouse, rat)	0.983	TargetScan Human	High (predicted)	1379412_at	TNRC6B	11	-0.64
mmu-miR-137	78	miR-137 (human, mouse, rat)	0.983	TargetScan Human	High (predicted)	1381217_at	TRMT6	1	-0.301
mmu-miR-137	78	miR-137 (human, mouse, rat)	0.983	TargetScan Human	High (predicted)	1367728_at	TSN	2	-1.344
mmu-miR-137	78	miR-137 (human, mouse, rat)	0.983	TargetScan Human	High (predicted)	1395610_at	TSPAN33	1	-0.475
mmu-miR-137	78	miR-137 (human, mouse, rat)	0.983	TargetScan Human	High (predicted)	1388410_at	UGP2	1	-0.32
mmu-miR-137	78	miR-137 (human, mouse, rat)	0.983	TargetScan Human	Moderate (predicted)	1376849_at	USP48	1	-1.08
mmu-miR-137	78	miR-137 (human, mouse, rat)	0.983	TargetScan Human	High (predicted)	1380958_at	WNT7A	1	-0.452
mmu-miR-137	78	miR-137 (human, mouse, rat)	0.983	TargetScan Human	High (predicted)	1375302_at	ZBTB4	3	-0.288
mmu-miR-137	78	miR-137 (human, mouse, rat)	0.983	TargetScan Human	High (predicted)	1379971_at	ZC3H6	9	-1.789
mmu-miR-137	78	miR-137 (human, mouse, rat)	0.983	TargetScan Human	Moderate (predicted)	1393253_at	ZNF365	6	-0.673
mmu-miR-455	25	miR-455-3p/miR-455/miR-455*	1.035	TargetScan Human	Moderate (predicted)	1379884_at	ASPH	3	-0.753
mmu-miR-455	25	miR-455-3p/miR-455/miR-455*	1.035	TargetScan Human	Moderate (predicted)	1389901_at	DLG4	2	-0.32
mmu-miR-455	25	miR-455-3p/miR-455/miR-455*	1.035	TargetScan Human	Moderate (predicted)	1372612_at	DYNLL2	1	-0.326
mmu-miR-455	25	miR-455-3p/miR-455/miR-455*	1.035	TargetScan Human	Moderate (predicted)	1389074_at	FCHSD2	3	-0.92
mmu-miR-455	25	miR-455-3p/miR-455/miR-455*	1.035	TargetScan Human	Moderate (predicted)	1386611_at	KLHL24	8	-0.674
mmu-miR-455	25	miR-455-3p/miR-455/miR-455*	1.035	TargetScan Human	Moderate (predicted)	1389885_at	LIMD2	4	-0.18
mmu-miR-455	25	miR-455-3p/miR-455/miR-455*	1.035	TargetScan Human	High (predicted)	1385564_at	LPP	4	-0.277
mmu-miR-455	25	miR-455-3p/miR-455/miR-455*	1.035	TargetScan Human	Moderate (predicted)	1368388_at	MAF	7	-1.046
mmu-miR-455	25	miR-455-3p/miR-455/miR-455*	1.035	TargetScan Human	Moderate (predicted)	1379671_at	MFSD1	3	-0.442
mmu-miR-455	25	miR-455-3p/miR-455/miR-455*	1.035	TargetScan Human	Moderate (predicted)	1368018_at	MKLN1	8	-0.359
mmu-miR-455	25	miR-455-3p/miR-455/miR-455*	1.035	TargetScan Human	High (predicted)	1388167_at	NFIB	10	-0.67
mmu-miR-455	25	miR-455-3p/miR-455/miR-455*	1.035	TargetScan Human	Moderate (predicted)	1376118_at	OTUB2	2	-0.426
mmu-miR-455	25	miR-455-3p/miR-455/miR-455*	1.035	TargetScan Human	Moderate (predicted)	1390210_at	PHKA1	3	-0.514
mmu-miR-455	25	miR-455-3p/miR-455/miR-455*	1.035	TargetScan Human	Moderate (predicted)	1382821_at	PPFIA3	3	-0.358
mmu-miR-455	25	miR-455-3p/miR-455/miR-455*	1.035	TargetScan Human	High (predicted)	1376755_at	RARB	4	-1.039
mmu-miR-455	25	miR-455-3p/miR-455/miR-455*	1.035	TargetScan Human	Moderate (predicted)	1373918_at	RDH11	2	-0.412
mmu-miR-455	25	miR-455-3p/miR-455/miR-455*	1.035	TargetScan Human	Moderate (predicted)	1373886_at	REEP1	7	-0.587
mmu-miR-455	25	miR-455-3p/miR-455/miR-455*	1.035	TargetScan Human	Moderate (predicted)	1391200_at	SPRY3	9	-0.621
mmu-miR-455	25	miR-455-3p/miR-455/miR-455*	1.035	TargetScan Human	Moderate (predicted)	1375552_at	SRP72 (includes EG:327335)	2	-0.658
mmu-miR-455	25	miR-455-3p/miR-455/miR-455*	1.035	TargetScan Human	Moderate (predicted)	1368841_at	TCF4	9	-0.349
mmu-miR-455	25	miR-455-3p/miR-455/miR-455*	1.035	TargetScan Human	Moderate (predicted)	1389821_at	TMEM158	1	-0.362
mmu-miR-455	25	miR-455-3p/miR-455/miR-455*	1.035	TargetScan Human	High (predicted)	1393165_at	TMEM206	4	-0.672
mmu-miR-455	25	miR-455-3p/miR-455/miR-455*	1.035	TargetScan Human	Moderate (predicted)	1368132_at	TOB1	3	-1.548
mmu-miR-455	25	miR-455-3p/miR-455/miR-455*	1.035	TargetScan Human	Moderate (predicted)	1377271_at	UNC45B	3	-0.327
mmu-miR-455	25	miR-455-3p/miR-455/miR-455*	1.035	TargetScan Human	Moderate (predicted)	1398217_at	ZBTB41	4	-2.314
mmu-miR-323-3p	44	miR-323-3p/miR-323	1.109	TargetScan Human	High (predicted)	1391416_at	ANKRD17	3	-0.494
mmu-miR-323-3p	44	miR-323-3p/miR-323	1.109	TargetScan Human	High (predicted)	1380533_at	APP	3	-1.111
mmu-miR-323-3p	44	miR-323-3p/miR-323	1.109	TargetScan Human	Moderate (predicted)	1379884_at	ASPH	3	-0.753
mmu-miR-323-3p	44	miR-323-3p/miR-323	1.109	TargetScan Human	High (predicted)	1367814_at	ATP1B1	5	-0.735
mmu-miR-323-3p	44	miR-323-3p/miR-323	1.109	TargetScan Human	High (predicted)	1369192_at	CDKN1B	4	-1.352
mmu-miR-323-3p	44	miR-323-3p/miR-323	1.109	TargetScan Human	Moderate (predicted)	1383504_at	CPSF6	11	-0.538
mmu-miR-323-3p	44	miR-323-3p/miR-323	1.109	TargetScan Human	Moderate (predicted)	1369003_at	DEDD	3	-0.347
mmu-miR-323-3p	44	miR-323-3p/miR-323	1.109	TargetScan Human	High (predicted)	1398846_at	EIF5	6	-1.077
mmu-miR-323-3p	44	miR-323-3p/miR-323	1.109	TargetScan Human	High (predicted)	1378057_at	FLRT3	4	-0.655
mmu-miR-323-3p	44	miR-323-3p/miR-323	1.109	TargetScan Human	Moderate (predicted)	1370030_at	GCLM	5	-1.548
mmu-miR-323-3p	44	miR-323-3p/miR-323	1.109	TargetScan Human	Moderate (predicted)	1383543_at	GOLT1B	6	-0.615
mmu-miR-323-3p	44	miR-323-3p/miR-323	1.109	TargetScan Human	Moderate (predicted)	1374389_at	GUCY1B3	1	-0.964
mmu-miR-323-3p	44	miR-323-3p/miR-323	1.109	TargetScan Human	Moderate (predicted)	1369860_a_at	HTR2C	5	-0.332
mmu-miR-323-3p	44	miR-323-3p/miR-323	1.109	TargetScan Human	High (predicted)	1379914_at	KLF11	5	-1.301
mmu-miR-323-3p	44	miR-323-3p/miR-323	1.109	TargetScan Human	Moderate (predicted)	1368848_at	LMAN1	3	-0.735
mmu-miR-323-3p	44	miR-323-3p/miR-323	1.109	TargetScan Human	Moderate (predicted)	1372281_at	LYPLAL1	1	-0.635
mmu-miR-323-3p	44	miR-323-3p/miR-323	1.109	TargetScan Human	Moderate (predicted)	1380177_at	MAT2A	1	-0.324
mmu-miR-323-3p	44	miR-323-3p/miR-323	1.109	TargetScan Human	Moderate (predicted)	1390506_at	MED1 (includes EG:19014)	7	-0.456
mmu-miR-323-3p	44	miR-323-3p/miR-323	1.109	TargetScan Human	High (predicted)	1368018_at	MKLN1	8	-0.359
mmu-miR-323-3p	44	miR-323-3p/miR-323	1.109	TargetScan Human	Moderate (predicted)	1372093_at	MXI1	3	-1.145
mmu-miR-323-3p	44	miR-323-3p/miR-323	1.109	TargetScan Human	High (predicted)	1382365_at	NLK	6	-1.461
mmu-miR-323-3p	44	miR-323-3p/miR-323	1.109	TargetScan Human	Moderate (predicted)	1387410_at	NR4A2	3	-0.415
mmu-miR-323-3p	44	miR-323-3p/miR-323	1.109	TargetScan Human	Moderate (predicted)	1379613_at	PARP14	4	-0.329
mmu-miR-323-3p	44	miR-323-3p/miR-323	1.109	TargetScan Human	Moderate (predicted)	1388512_at	PDE6D	1	-0.321
mmu-miR-323-3p	44	miR-323-3p/miR-323	1.109	TargetScan Human	Moderate (predicted)	1393082_at	PPP1R14C	4	-0.294
mmu-miR-323-3p	44	miR-323-3p/miR-323	1.109	TargetScan Human	Moderate (predicted)	1384792_at	PRPF40A	3	-0.513
mmu-miR-323-3p	44	miR-323-3p/miR-323	1.109	TargetScan Human	Moderate (predicted)	1384323_at	PSMC6	2	-0.352
mmu-miR-323-3p	44	miR-323-3p/miR-323	1.109	TargetScan Human	Moderate (predicted)	1384937_at	RBAK	4	-0.388
mmu-miR-323-3p	44	miR-323-3p/miR-323	1.109	TargetScan Human	High (predicted)	1397052_at	RBBP6	2	-0.366
mmu-miR-323-3p	44	miR-323-3p/miR-323	1.109	TargetScan Human	High (predicted)	1383279_at	RCBTB2	5	-1.079
mmu-miR-323-3p	44	miR-323-3p/miR-323	1.109	TargetScan Human	Moderate (predicted)	1373886_at	REEP1	7	-0.587
mmu-miR-323-3p	44	miR-323-3p/miR-323	1.109	TargetScan Human	Moderate (predicted)	1377991_at	RSBN1L	2	-0.47
mmu-miR-323-3p	44	miR-323-3p/miR-323	1.109	TargetScan Human	High (predicted)	1382921_at	SDAD1	3	-0.336
mmu-miR-323-3p	44	miR-323-3p/miR-323	1.109	TargetScan Human	Moderate (predicted)	1397335_at	SEMA3D	3	-0.323
mmu-miR-323-3p	44	miR-323-3p/miR-323	1.109	TargetScan Human	Moderate (predicted)	1394086_at	SENP7	4	-0.464
mmu-miR-323-3p	44	miR-323-3p/miR-323	1.109	TargetScan Human	Moderate (predicted)	1373874_at	SGPP1	5	-0.684
mmu-miR-323-3p	44	miR-323-3p/miR-323	1.109	TargetScan Human	Moderate (predicted)	1369776_a_at	SHANK2	6	-0.489
mmu-miR-323-3p	44	miR-323-3p/miR-323	1.109	TargetScan Human	Moderate (predicted)	1390668_at	SMC3	2	-0.919
mmu-miR-323-3p	44	miR-323-3p/miR-323	1.109	TargetScan Human	High (predicted)	1391200_at	SPRY3	9	-0.621
mmu-miR-323-3p	44	miR-323-3p/miR-323	1.109	TargetScan Human	High (predicted)	1368841_at	TCF4	9	-0.349
mmu-miR-323-3p	44	miR-323-3p/miR-323	1.109	TargetScan Human	Moderate (predicted)	1398553_at	TMED5	6	-0.653
mmu-miR-323-3p	44	miR-323-3p/miR-323	1.109	TargetScan Human	Moderate (predicted)	1379412_at	TNRC6B	11	-0.64
mmu-miR-323-3p	44	miR-323-3p/miR-323	1.109	TargetScan Human	High (predicted)	1393253_at	ZNF365	6	-0.673
mmu-miR-323-3p	44	miR-323-3p/miR-323	1.109	TargetScan Human	Moderate (predicted)	1390148_a_at	ZNF395	5	-0.38
mmu-miR-154*	36	miR-154*/miR-487a	1.182	TargetScan Human	High (predicted)	1379188_at	ARID2	4	-0.708
mmu-miR-154*	36	miR-154*/miR-487a	1.182	TargetScan Human	Moderate (predicted)	1379255_at	ATP6AP2	4	-0.416
mmu-miR-154*	36	miR-154*/miR-487a	1.182	TargetScan Human	Moderate (predicted)	1382048_at	ATP6V1A	4	-0.78
mmu-miR-154*	36	miR-154*/miR-487a	1.182	TargetScan Human	Moderate (predicted)	1374947_at	BCAR3	1	-0.27
mmu-miR-154*	36	miR-154*/miR-487a	1.182	TargetScan Human	Moderate (predicted)	1391345_at	BMPER	6	-0.508
mmu-miR-154*	36	miR-154*/miR-487a	1.182	TargetScan Human	Moderate (predicted)	1383160_at	CHORDC1	4	-0.252
mmu-miR-154*	36	miR-154*/miR-487a	1.182	TargetScan Human	Moderate (predicted)	1383504_at	CPSF6	11	-0.538
mmu-miR-154*	36	miR-154*/miR-487a	1.182	TargetScan Human	Moderate (predicted)	1373201_at	DBT	9	-0.522
mmu-miR-154*	36	miR-154*/miR-487a	1.182	TargetScan Human	High (predicted)	1391501_at	IFT80	3	-0.411
mmu-miR-154*	36	miR-154*/miR-487a	1.182	TargetScan Human	High (predicted)	1378448_at	ITGB1BP1	2	-0.619
mmu-miR-154*	36	miR-154*/miR-487a	1.182	TargetScan Human	Moderate (predicted)	1391906_at	KIF1B	5	-0.848
mmu-miR-154*	36	miR-154*/miR-487a	1.182	TargetScan Human	Moderate (predicted)	1369822_at	KIT	4	-0.294
mmu-miR-154*	36	miR-154*/miR-487a	1.182	TargetScan Human	Moderate (predicted)	1379671_at	MFSD1	3	-0.442
mmu-miR-154*	36	miR-154*/miR-487a	1.182	TargetScan Human	Moderate (predicted)	1374064_at	NFATC3	1	-0.623
mmu-miR-154*	36	miR-154*/miR-487a	1.182	TargetScan Human	High (predicted)	1382365_at	NLK	6	-1.461
mmu-miR-154*	36	miR-154*/miR-487a	1.182	TargetScan Human	High (predicted)	1393753_at	NUDCD1	3	-0.722
mmu-miR-154*	36	miR-154*/miR-487a	1.182	TargetScan Human	Moderate (predicted)	1398847_at	NUDT4	4	-0.281
mmu-miR-154*	36	miR-154*/miR-487a	1.182	TargetScan Human	Moderate (predicted)	1376118_at	OTUB2	2	-0.426
mmu-miR-154*	36	miR-154*/miR-487a	1.182	TargetScan Human	Moderate (predicted)	1382604_at	POLR3G	6	-0.352
mmu-miR-154*	36	miR-154*/miR-487a	1.182	TargetScan Human	Moderate (predicted)	1371899_at	PRKRA	2	-0.471
mmu-miR-154*	36	miR-154*/miR-487a	1.182	TargetScan Human	High (predicted)	1384792_at	PRPF40A	3	-0.513
mmu-miR-154*	36	miR-154*/miR-487a	1.182	TargetScan Human	Moderate (predicted)	1371876_at	PSMG2	1	-0.45
mmu-miR-154*	36	miR-154*/miR-487a	1.182	TargetScan Human	Moderate (predicted)	1384937_at	RBAK	4	-0.388
mmu-miR-154*	36	miR-154*/miR-487a	1.182	TargetScan Human	Moderate (predicted)	1383279_at	RCBTB2	5	-1.079
mmu-miR-154*	36	miR-154*/miR-487a	1.182	TargetScan Human	Moderate (predicted)	1375542_at	RDX	6	-0.949
mmu-miR-154*	36	miR-154*/miR-487a	1.182	TargetScan Human	Moderate (predicted)	1373303_at	SCAF11	4	-0.483
mmu-miR-154*	36	miR-154*/miR-487a	1.182	TargetScan Human	Moderate (predicted)	1373874_at	SGPP1	5	-0.684
mmu-miR-154*	36	miR-154*/miR-487a	1.182	TargetScan Human	Moderate (predicted)	1379763_at	SMG7	2	-0.839
mmu-miR-154*	36	miR-154*/miR-487a	1.182	TargetScan Human	Moderate (predicted)	1392180_at	SP1	9	-0.387
mmu-miR-154*	36	miR-154*/miR-487a	1.182	TargetScan Human	Moderate (predicted)	1383839_at	SPG20	5	-0.357
mmu-miR-154*	36	miR-154*/miR-487a	1.182	TargetScan Human	Moderate (predicted)	1398553_at	TMED5	6	-0.653
mmu-miR-154*	36	miR-154*/miR-487a	1.182	TargetScan Human	High (predicted)	1392486_at	TMEM106B	5	-0.658
mmu-miR-154*	36	miR-154*/miR-487a	1.182	TargetScan Human	Moderate (predicted)	1372067_at	TMX1	6	-0.513
mmu-miR-154*	36	miR-154*/miR-487a	1.182	TargetScan Human	Moderate (predicted)	1386923_at	UBE2B	2	-0.288
mmu-miR-154*	36	miR-154*/miR-487a	1.182	TargetScan Human	High (predicted)	1393795_at	ZEB2	3	-1.035
mmu-miR-154*	36	miR-154*/miR-487a	1.182	TargetScan Human	High (predicted)	1393253_at	ZNF365	6	-0.673
mmu-miR-342-5p	11	miR-342-5p/miR-4664-5p	1.281	TargetScan Human	Moderate (predicted)	1374346_at	AIFM2	4	-1.047
mmu-miR-342-5p	11	miR-342-5p/miR-4664-5p	1.281	TargetScan Human	Moderate (predicted)	1375212_at	ANKRD52	8	-0.877
mmu-miR-342-5p	11	miR-342-5p/miR-4664-5p	1.281	TargetScan Human	Moderate (predicted)	1389901_at	DLG4	2	-0.32
mmu-miR-342-5p	11	miR-342-5p/miR-4664-5p	1.281	TargetScan Human	Moderate (predicted)	1370699_a_at	EGFR	4	-0.406
mmu-miR-342-5p	11	miR-342-5p/miR-4664-5p	1.281	TargetScan Human	Moderate (predicted)	1369822_at	KIT	4	-0.294
mmu-miR-342-5p	11	miR-342-5p/miR-4664-5p	1.281	TargetScan Human	High (predicted)	1389885_at	LIMD2	4	-0.18
mmu-miR-342-5p	11	miR-342-5p/miR-4664-5p	1.281	TargetScan Human	Moderate (predicted)	1398847_at	NUDT4	4	-0.281
mmu-miR-342-5p	11	miR-342-5p/miR-4664-5p	1.281	TargetScan Human	Moderate (predicted)	1369459_at	PIP4K2B	5	-0.332
mmu-miR-342-5p	11	miR-342-5p/miR-4664-5p	1.281	TargetScan Human	Moderate (predicted)	1398330_at	STXBP1	4	-0.192
mmu-miR-342-5p	11	miR-342-5p/miR-4664-5p	1.281	TargetScan Human	Moderate (predicted)	1372436_at	TPD52L2	1	-0.317
mmu-miR-342-5p	11	miR-342-5p/miR-4664-5p	1.281	TargetScan Human	Moderate (predicted)	1390148_a_at	ZNF395	5	-0.38
mmu-miR-383	24	miR-383 (human, mouse)	1.527	TargetScan Human	Moderate (predicted)	1390549_at	ADIPOR2	5	-0.625
mmu-miR-383	24	miR-383 (human, mouse)	1.527	TargetScan Human	High (predicted)	1379188_at	ARID2	4	-0.708
mmu-miR-383	24	miR-383 (human, mouse)	1.527	TargetScan Human	Moderate (predicted)	1385250_at	CHD6	4	-0.757
mmu-miR-383	24	miR-383 (human, mouse)	1.527	TargetScan Human	Moderate (predicted)	1378040_at	CHST14	3	-0.667
mmu-miR-383	24	miR-383 (human, mouse)	1.527	TargetScan Human	Moderate (predicted)	1369351_at	CNTN3	6	-0.328
mmu-miR-383	24	miR-383 (human, mouse)	1.527	TargetScan Human	Moderate (predicted)	1368025_at	DDIT4	4	-0.578
mmu-miR-383	24	miR-383 (human, mouse)	1.527	TargetScan Human	Moderate (predicted)	1385871_at	DHX36	3	-1.01
mmu-miR-383	24	miR-383 (human, mouse)	1.527	TargetScan Human	High (predicted)	1372124_at	EIF4B	4	-0.663
mmu-miR-383	24	miR-383 (human, mouse)	1.527	TargetScan Human	Moderate (predicted)	1378448_at	ITGB1BP1	2	-0.619
mmu-miR-383	24	miR-383 (human, mouse)	1.527	TargetScan Human	High (predicted)	1380172_at	KIF5C	4	-0.258
mmu-miR-383	24	miR-383 (human, mouse)	1.527	TargetScan Human	Moderate (predicted)	1395354_at	LANCL1	3	-0.536
mmu-miR-383	24	miR-383 (human, mouse)	1.527	TargetScan Human	High (predicted)	1379671_at	MFSD1	3	-0.442
mmu-miR-383	24	miR-383 (human, mouse)	1.527	TargetScan Human	High (predicted)	1391600_at	MGA	7	-0.668
mmu-miR-383	24	miR-383 (human, mouse)	1.527	TargetScan Human	High (predicted)	1382924_at	PANK1	2	-0.492
mmu-miR-383	24	miR-383 (human, mouse)	1.527	TargetScan Human	High (predicted)	1373656_at	PPP1R3D	4	-0.526
mmu-miR-383	24	miR-383 (human, mouse)	1.527	TargetScan Human	High (predicted)	1367591_at	PRDX3	4	-0.58
mmu-miR-383	24	miR-383 (human, mouse)	1.527	TargetScan Human	High (predicted)	1383279_at	RCBTB2	5	-1.079
mmu-miR-383	24	miR-383 (human, mouse)	1.527	TargetScan Human	Moderate (predicted)	1390933_a_at	RG9MTD3	1	-0.255
mmu-miR-383	24	miR-383 (human, mouse)	1.527	TargetScan Human	Moderate (predicted)	1389415_at	RSBN1	5	-0.361
mmu-miR-383	24	miR-383 (human, mouse)	1.527	TargetScan Human	High (predicted)	1397964_at	SEC63 (includes EG:11231)	3	-0.327
mmu-miR-383	24	miR-383 (human, mouse)	1.527	TargetScan Human	Moderate (predicted)	1392180_at	SP1	9	-0.387
mmu-miR-383	24	miR-383 (human, mouse)	1.527	TargetScan Human	Moderate (predicted)	1383839_at	SPG20	5	-0.357
mmu-miR-383	24	miR-383 (human, mouse)	1.527	TargetScan Human	Moderate (predicted)	1375142_at	SV2B	3	-0.349
mmu-miR-383	24	miR-383 (human, mouse)	1.527	TargetScan Human	Moderate (predicted)	1372067_at	TMX1	6	-0.513
mmu-miR-382	30	miR-382 (human, mouse, rat)	1.539	TargetScan Human	Moderate (predicted)	1377845_at	AFF3	8	-0.228
mmu-miR-382	30	miR-382 (human, mouse, rat)	1.539	TargetScan Human	Moderate (predicted)	1379255_at	ATP6AP2	4	-0.416
mmu-miR-382	30	miR-382 (human, mouse, rat)	1.539	TargetScan Human	High (predicted)	1376843_at	BMPR2	7	-0.681
mmu-miR-382	30	miR-382 (human, mouse, rat)	1.539	TargetScan Human	Moderate (predicted)	1373067_at	CTNNB1	2	-0.958
mmu-miR-382	30	miR-382 (human, mouse, rat)	1.539	TargetScan Human	Moderate (predicted)	1373956_at	FUNDC1	3	-0.508
mmu-miR-382	30	miR-382 (human, mouse, rat)	1.539	TargetScan Human	Moderate (predicted)	1370030_at	GCLM	5	-1.548
mmu-miR-382	30	miR-382 (human, mouse, rat)	1.539	TargetScan Human	Moderate (predicted)	1379298_at	IFNAR1	3	-0.372
mmu-miR-382	30	miR-382 (human, mouse, rat)	1.539	TargetScan Human	Moderate (predicted)	1389581_at	IL33	5	-0.846
mmu-miR-382	30	miR-382 (human, mouse, rat)	1.539	TargetScan Human	Moderate (predicted)	1379458_at	KLHL14	4	-1.139
mmu-miR-382	30	miR-382 (human, mouse, rat)	1.539	TargetScan Human	Moderate (predicted)	1386611_at	KLHL24	8	-0.674
mmu-miR-382	30	miR-382 (human, mouse, rat)	1.539	TargetScan Human	High (predicted)	1389885_at	LIMD2	4	-0.18
mmu-miR-382	30	miR-382 (human, mouse, rat)	1.539	TargetScan Human	High (predicted)	1368388_at	MAF	7	-1.046
mmu-miR-382	30	miR-382 (human, mouse, rat)	1.539	TargetScan Human	High (predicted)	1395157_at	NEDD4	7	-1.406
mmu-miR-382	30	miR-382 (human, mouse, rat)	1.539	TargetScan Human	Moderate (predicted)	1369679_a_at	NFIA	4	-0.79
mmu-miR-382	30	miR-382 (human, mouse, rat)	1.539	TargetScan Human	High (predicted)	1382365_at	NLK	6	-1.461
mmu-miR-382	30	miR-382 (human, mouse, rat)	1.539	TargetScan Human	High (predicted)	1388645_at	OLA1	5	-0.269
mmu-miR-382	30	miR-382 (human, mouse, rat)	1.539	TargetScan Human	Moderate (predicted)	1388251_at	PRKCI	3	-0.443
mmu-miR-382	30	miR-382 (human, mouse, rat)	1.539	TargetScan Human	Moderate (predicted)	1375378_at	QKI	6	-0.536
mmu-miR-382	30	miR-382 (human, mouse, rat)	1.539	TargetScan Human	Moderate (predicted)	1373886_at	REEP1	7	-0.587
mmu-miR-382	30	miR-382 (human, mouse, rat)	1.539	TargetScan Human	Moderate (predicted)	1397335_at	SEMA3D	3	-0.323
mmu-miR-382	30	miR-382 (human, mouse, rat)	1.539	TargetScan Human	Moderate (predicted)	1378219_at	SGTB	5	-0.669
mmu-miR-382	30	miR-382 (human, mouse, rat)	1.539	TargetScan Human	High (predicted)	1367881_at	SIRPA	4	-0.496
mmu-miR-382	30	miR-382 (human, mouse, rat)	1.539	TargetScan Human	Moderate (predicted)	1380032_at	SLAIN2	6	-0.514
mmu-miR-382	30	miR-382 (human, mouse, rat)	1.539	TargetScan Human	High (predicted)	1371130_at	SLC1A3	3	-0.603
mmu-miR-382	30	miR-382 (human, mouse, rat)	1.539	TargetScan Human	Moderate (predicted)	1390668_at	SMC3	2	-0.919
mmu-miR-382	30	miR-382 (human, mouse, rat)	1.539	TargetScan Human	Moderate (predicted)	1391200_at	SPRY3	9	-0.621
mmu-miR-382	30	miR-382 (human, mouse, rat)	1.539	TargetScan Human	High (predicted)	1381814_at	SRGAP2	2	-0.565
mmu-miR-382	30	miR-382 (human, mouse, rat)	1.539	TargetScan Human	Moderate (predicted)	1375142_at	SV2B	3	-0.349
mmu-miR-382	30	miR-382 (human, mouse, rat)	1.539	TargetScan Human	Moderate (predicted)	1398553_at	TMED5	6	-0.653
mmu-miR-382	30	miR-382 (human, mouse, rat)	1.539	TargetScan Human	Moderate (predicted)	1390259_at	UBE2D1	4	-0.266
mmu-miR-543	94	miR-543/miR-543* (human, mouse, rat)	1.675	TargetScan Human	High (predicted)	1379353_at	AASDHPPT	3	-0.549
mmu-miR-543	94	miR-543/miR-543* (human, mouse, rat)	1.675	TargetScan Human	High (predicted)	1388153_at	ACSL1	3	-0.393
mmu-miR-543	94	miR-543/miR-543* (human, mouse, rat)	1.675	TargetScan Human	High (predicted)	1383671_at	ADAM9	4	-0.363
mmu-miR-543	94	miR-543/miR-543* (human, mouse, rat)	1.675	TargetScan Human	High (predicted)	1368095_at	AK3	1	-0.335
mmu-miR-543	94	miR-543/miR-543* (human, mouse, rat)	1.675	TargetScan Human	High (predicted)	1378587_at	ANKRD40	1	-0.917
mmu-miR-543	94	miR-543/miR-543* (human, mouse, rat)	1.675	TargetScan Human	High (predicted)	1379188_at	ARID2	4	-0.708
mmu-miR-543	94	miR-543/miR-543* (human, mouse, rat)	1.675	TargetScan Human	High (predicted)	1381291_at	ASH1L	7	-0.503
mmu-miR-543	94	miR-543/miR-543* (human, mouse, rat)	1.675	TargetScan Human	High (predicted)	1367814_at	ATP1B1	5	-0.735
mmu-miR-543	94	miR-543/miR-543* (human, mouse, rat)	1.675	TargetScan Human	High (predicted)	1382048_at	ATP6V1A	4	-0.78
mmu-miR-543	94	miR-543/miR-543* (human, mouse, rat)	1.675	TargetScan Human	Moderate (predicted)	1369032_at	BLCAP	3	-0.589
mmu-miR-543	94	miR-543/miR-543* (human, mouse, rat)	1.675	TargetScan Human	Moderate (predicted)	1374654_at	BTRC	2	-0.4
mmu-miR-543	94	miR-543/miR-543* (human, mouse, rat)	1.675	TargetScan Human	High (predicted)	1369993_at	CAMK2G	2	-0.505
mmu-miR-543	94	miR-543/miR-543* (human, mouse, rat)	1.675	TargetScan Human	High (predicted)	1374929_at	CCDC126	4	-0.902
mmu-miR-543	94	miR-543/miR-543* (human, mouse, rat)	1.675	TargetScan Human	Moderate (predicted)	1369192_at	CDKN1B	4	-1.352
mmu-miR-543	94	miR-543/miR-543* (human, mouse, rat)	1.675	TargetScan Human	High (predicted)	1382269_at	CNNM2	3	-0.521
mmu-miR-543	94	miR-543/miR-543* (human, mouse, rat)	1.675	TargetScan Human	Moderate (predicted)	1394548_at	CPM	6	-0.297
mmu-miR-543	94	miR-543/miR-543* (human, mouse, rat)	1.675	TargetScan Human	High (predicted)	1383504_at	CPSF6	11	-0.538
mmu-miR-543	94	miR-543/miR-543* (human, mouse, rat)	1.675	TargetScan Human	High (predicted)	1373201_at	DBT	9	-0.522
mmu-miR-543	94	miR-543/miR-543* (human, mouse, rat)	1.675	TargetScan Human	Moderate (predicted)	1387111_at	DDAH1	2	-0.236
mmu-miR-543	94	miR-543/miR-543* (human, mouse, rat)	1.675	TargetScan Human	Moderate (predicted)	1390127_at	DIXDC1	4	-0.463
mmu-miR-543	94	miR-543/miR-543* (human, mouse, rat)	1.675	TargetScan Human	Moderate (predicted)	1391935_at	EIF4E3	2	-1.15
mmu-miR-543	94	miR-543/miR-543* (human, mouse, rat)	1.675	TargetScan Human	Moderate (predicted)	1375259_at	EIF4EBP2	4	-0.605
mmu-miR-543	94	miR-543/miR-543* (human, mouse, rat)	1.675	TargetScan Human	Moderate (predicted)	1398828_at	FKBP1A	2	-0.378
mmu-miR-543	94	miR-543/miR-543* (human, mouse, rat)	1.675	TargetScan Human	High (predicted)	1389844_at	FKBP4	2	-0.537
mmu-miR-543	94	miR-543/miR-543* (human, mouse, rat)	1.675	TargetScan Human	Moderate (predicted)	1390682_at	FNBP1	3	-0.45
mmu-miR-543	94	miR-543/miR-543* (human, mouse, rat)	1.675	TargetScan Human	Moderate (predicted)	1369278_at	GNA12	2	-0.326
mmu-miR-543	94	miR-543/miR-543* (human, mouse, rat)	1.675	TargetScan Human	High (predicted)	1392905_at	GNG2	2	-0.63
mmu-miR-543	94	miR-543/miR-543* (human, mouse, rat)	1.675	TargetScan Human	High (predicted)	1383543_at	GOLT1B	6	-0.615
mmu-miR-543	94	miR-543/miR-543* (human, mouse, rat)	1.675	TargetScan Human	Moderate (predicted)	1369874_at	GPR1 (includes EG:100004124)	2	-0.31
mmu-miR-543	94	miR-543/miR-543* (human, mouse, rat)	1.675	TargetScan Human	High (predicted)	1371242_at	GRM8	2	-0.524
mmu-miR-543	94	miR-543/miR-543* (human, mouse, rat)	1.675	TargetScan Human	Moderate (predicted)	1397557_at	GTF2H1	2	-0.792
mmu-miR-543	94	miR-543/miR-543* (human, mouse, rat)	1.675	TargetScan Human	High (predicted)	1374451_at	HAND2	1	-0.267
mmu-miR-543	94	miR-543/miR-543* (human, mouse, rat)	1.675	TargetScan Human	Moderate (predicted)	1369860_a_at	HTR2C	5	-0.332
mmu-miR-543	94	miR-543/miR-543* (human, mouse, rat)	1.675	TargetScan Human	Moderate (predicted)	1391501_at	IFT80	3	-0.411
mmu-miR-543	94	miR-543/miR-543* (human, mouse, rat)	1.675	TargetScan Human	High (predicted)	1367652_at	IGFBP3	3	-1.974
mmu-miR-543	94	miR-543/miR-543* (human, mouse, rat)	1.675	TargetScan Human	Moderate (predicted)	1393563_at	IL1RAP	3	-0.399
mmu-miR-543	94	miR-543/miR-543* (human, mouse, rat)	1.675	TargetScan Human	Moderate (predicted)	1389581_at	IL33	5	-0.846
mmu-miR-543	94	miR-543/miR-543* (human, mouse, rat)	1.675	TargetScan Human	High (predicted)	1372870_at	KDELR3	5	-0.297
mmu-miR-543	94	miR-543/miR-543* (human, mouse, rat)	1.675	TargetScan Human	Moderate (predicted)	1383082_at	KDM5B	5	-0.261
mmu-miR-543	94	miR-543/miR-543* (human, mouse, rat)	1.675	TargetScan Human	Moderate (predicted)	1373484_at	KLHL13	4	-0.731
mmu-miR-543	94	miR-543/miR-543* (human, mouse, rat)	1.675	TargetScan Human	Moderate (predicted)	1386611_at	KLHL24	8	-0.674
mmu-miR-543	94	miR-543/miR-543* (human, mouse, rat)	1.675	TargetScan Human	High (predicted)	1368848_at	LMAN1	3	-0.735
mmu-miR-543	94	miR-543/miR-543* (human, mouse, rat)	1.675	TargetScan Human	High (predicted)	1383359_at	LNX2	3	-0.668
mmu-miR-543	94	miR-543/miR-543* (human, mouse, rat)	1.675	TargetScan Human	High (predicted)	1385564_at	LPP	4	-0.277
mmu-miR-543	94	miR-543/miR-543* (human, mouse, rat)	1.675	TargetScan Human	High (predicted)	1368388_at	MAF	7	-1.046
mmu-miR-543	94	miR-543/miR-543* (human, mouse, rat)	1.675	TargetScan Human	Moderate (predicted)	1368871_at	MAP3K1	8	-1.295
mmu-miR-543	94	miR-543/miR-543* (human, mouse, rat)	1.675	TargetScan Human	High (predicted)	1370792_at	MAPRE1	3	-0.379
mmu-miR-543	94	miR-543/miR-543* (human, mouse, rat)	1.675	TargetScan Human	High (predicted)	1391600_at	MGA	7	-0.668
mmu-miR-543	94	miR-543/miR-543* (human, mouse, rat)	1.675	TargetScan Human	High (predicted)	1368018_at	MKLN1	8	-0.359
mmu-miR-543	94	miR-543/miR-543* (human, mouse, rat)	1.675	TargetScan Human	Moderate (predicted)	1374883_at	MTMR7	3	-0.794
mmu-miR-543	94	miR-543/miR-543* (human, mouse, rat)	1.675	TargetScan Human	Moderate (predicted)	1376648_at	MYCN	5	-0.595
mmu-miR-543	94	miR-543/miR-543* (human, mouse, rat)	1.675	TargetScan Human	High (predicted)	1388167_at	NFIB	10	-0.67
mmu-miR-543	94	miR-543/miR-543* (human, mouse, rat)	1.675	TargetScan Human	Moderate (predicted)	1368033_at	NOLC1	2	-0.62
mmu-miR-543	94	miR-543/miR-543* (human, mouse, rat)	1.675	TargetScan Human	Moderate (predicted)	1385974_at	PARD6G	4	-1.011
mmu-miR-543	94	miR-543/miR-543* (human, mouse, rat)	1.675	TargetScan Human	Moderate (predicted)	1390210_at	PHKA1	3	-0.514
mmu-miR-543	94	miR-543/miR-543* (human, mouse, rat)	1.675	TargetScan Human	Moderate (predicted)	1386008_at	POLR3F	1	-0.754
mmu-miR-543	94	miR-543/miR-543* (human, mouse, rat)	1.675	TargetScan Human	High (predicted)	1382604_at	POLR3G	6	-0.352
mmu-miR-543	94	miR-543/miR-543* (human, mouse, rat)	1.675	TargetScan Human	High (predicted)	1388960_at	PPA1	1	-0.618
mmu-miR-543	94	miR-543/miR-543* (human, mouse, rat)	1.675	TargetScan Human	High (predicted)	1373656_at	PPP1R3D	4	-0.526
mmu-miR-543	94	miR-543/miR-543* (human, mouse, rat)	1.675	TargetScan Human	Moderate (predicted)	1367591_at	PRDX3	4	-0.58
mmu-miR-543	94	miR-543/miR-543* (human, mouse, rat)	1.675	TargetScan Human	High (predicted)	1377804_at	PRTG	2	-1.038
mmu-miR-543	94	miR-543/miR-543* (human, mouse, rat)	1.675	TargetScan Human	Moderate (predicted)	1394607_at	RAB11FIP2	6	-0.913
mmu-miR-543	94	miR-543/miR-543* (human, mouse, rat)	1.675	TargetScan Human	High (predicted)	1368403_at	RBL2 (includes EG:100331892)	1	-0.225
mmu-miR-543	94	miR-543/miR-543* (human, mouse, rat)	1.675	TargetScan Human	Moderate (predicted)	1383279_at	RCBTB2	5	-1.079
mmu-miR-543	94	miR-543/miR-543* (human, mouse, rat)	1.675	TargetScan Human	High (predicted)	1373886_at	REEP1	7	-0.587
mmu-miR-543	94	miR-543/miR-543* (human, mouse, rat)	1.675	TargetScan Human	Moderate (predicted)	1380513_at	RPAP2	2	-0.555
mmu-miR-543	94	miR-543/miR-543* (human, mouse, rat)	1.675	TargetScan Human	Moderate (predicted)	1380764_at	RRP1B	3	-0.45
mmu-miR-543	94	miR-543/miR-543* (human, mouse, rat)	1.675	TargetScan Human	Moderate (predicted)	1389415_at	RSBN1	5	-0.361
mmu-miR-543	94	miR-543/miR-543* (human, mouse, rat)	1.675	TargetScan Human	Moderate (predicted)	1371840_at	S1PR1	2	-0.732
mmu-miR-543	94	miR-543/miR-543* (human, mouse, rat)	1.675	TargetScan Human	High (predicted)	1382921_at	SDAD1	3	-0.336
mmu-miR-543	94	miR-543/miR-543* (human, mouse, rat)	1.675	TargetScan Human	High (predicted)	1394086_at	SENP7	4	-0.464
mmu-miR-543	94	miR-543/miR-543* (human, mouse, rat)	1.675	TargetScan Human	Moderate (predicted)	1373874_at	SGPP1	5	-0.684
mmu-miR-543	94	miR-543/miR-543* (human, mouse, rat)	1.675	TargetScan Human	Moderate (predicted)	1367881_at	SIRPA	4	-0.496
mmu-miR-543	94	miR-543/miR-543* (human, mouse, rat)	1.675	TargetScan Human	High (predicted)	1380032_at	SLAIN2	6	-0.514
mmu-miR-543	94	miR-543/miR-543* (human, mouse, rat)	1.675	TargetScan Human	Moderate (predicted)	1390863_at	SLC19A2	4	-0.394
mmu-miR-543	94	miR-543/miR-543* (human, mouse, rat)	1.675	TargetScan Human	Moderate (predicted)	1371130_at	SLC1A3	3	-0.603
mmu-miR-543	94	miR-543/miR-543* (human, mouse, rat)	1.675	TargetScan Human	Moderate (predicted)	1375254_at	SLC35A1	5	-0.479
mmu-miR-543	94	miR-543/miR-543* (human, mouse, rat)	1.675	TargetScan Human	High (predicted)	1379763_at	SMG7	2	-0.839
mmu-miR-543	94	miR-543/miR-543* (human, mouse, rat)	1.675	TargetScan Human	High (predicted)	1389710_at	SOS1	5	-0.25
mmu-miR-543	94	miR-543/miR-543* (human, mouse, rat)	1.675	TargetScan Human	Moderate (predicted)	1368841_at	TCF4	9	-0.349
mmu-miR-543	94	miR-543/miR-543* (human, mouse, rat)	1.675	TargetScan Human	High (predicted)	1397308_at	THAP3	1	-0.765
mmu-miR-543	94	miR-543/miR-543* (human, mouse, rat)	1.675	TargetScan Human	Moderate (predicted)	1398796_at	TMED10	3	-0.275
mmu-miR-543	94	miR-543/miR-543* (human, mouse, rat)	1.675	TargetScan Human	Moderate (predicted)	1392486_at	TMEM106B	5	-0.658
mmu-miR-543	94	miR-543/miR-543* (human, mouse, rat)	1.675	TargetScan Human	Moderate (predicted)	1394160_at	TMEM2	5	-0.457
mmu-miR-543	94	miR-543/miR-543* (human, mouse, rat)	1.675	TargetScan Human	Moderate (predicted)	1393165_at	TMEM206	4	-0.672
mmu-miR-543	94	miR-543/miR-543* (human, mouse, rat)	1.675	TargetScan Human	High (predicted)	1379412_at	TNRC6B	11	-0.64
mmu-miR-543	94	miR-543/miR-543* (human, mouse, rat)	1.675	TargetScan Human	Moderate (predicted)	1398981_at	TRIAP1	1	-0.449
mmu-miR-543	94	miR-543/miR-543* (human, mouse, rat)	1.675	TargetScan Human	High (predicted)	1375278_at	TRIM2	6	-1.035
mmu-miR-543	94	miR-543/miR-543* (human, mouse, rat)	1.675	TargetScan Human	Moderate (predicted)	1393758_at	TTC14	1	-0.371
mmu-miR-543	94	miR-543/miR-543* (human, mouse, rat)	1.675	TargetScan Human	Moderate (predicted)	1390110_at	UCKL1	1	-0.316
mmu-miR-543	94	miR-543/miR-543* (human, mouse, rat)	1.675	TargetScan Human	High (predicted)	1393605_at	VAV3	5	-0.767
mmu-miR-543	94	miR-543/miR-543* (human, mouse, rat)	1.675	TargetScan Human	High (predicted)	1371960_at	YTHDF2	1	-1.019
mmu-miR-543	94	miR-543/miR-543* (human, mouse, rat)	1.675	TargetScan Human	High (predicted)	1375302_at	ZBTB4	3	-0.288
mmu-miR-543	94	miR-543/miR-543* (human, mouse, rat)	1.675	TargetScan Human	High (predicted)	1375417_at	ZMYND8	2	-0.709
mmu-miR-205	41	miR-205	2.062	TargetScan Human	High (predicted)	1388153_at	ACSL1	3	-0.393
mmu-miR-205	41	miR-205	2.062	TargetScan Human	High (predicted)	1377845_at	AFF3	8	-0.228
mmu-miR-205	41	miR-205	2.062	TargetScan Human	High (predicted)	1391345_at	BMPER	6	-0.508
mmu-miR-205	41	miR-205	2.062	TargetScan Human	High (predicted)	1374081_at	CASC4	6	-0.355
mmu-miR-205	41	miR-205	2.062	TargetScan Human	Moderate (predicted)	1389291_at	CHCHD3	2	-0.325
mmu-miR-205	41	miR-205	2.062	TargetScan Human	High (predicted)	1383504_at	CPSF6	11	-0.538
mmu-miR-205	41	miR-205	2.062	TargetScan Human	High (predicted)	1389135_at	CTPS2	2	-0.404
mmu-miR-205	41	miR-205	2.062	TargetScan Human	Moderate (predicted)	1373201_at	DBT	9	-0.522
mmu-miR-205	41	miR-205	2.062	TargetScan Human	High (predicted)	1388666_at	ENC1	4	-0.423
mmu-miR-205	41	miR-205	2.062	TargetScan Human	High (predicted)	1389164_at	HERC3	4	-1.026
mmu-miR-205	41	miR-205	2.062	TargetScan Human	Moderate (predicted)	1372870_at	KDELR3	5	-0.297
mmu-miR-205	41	miR-205	2.062	TargetScan Human	Moderate (predicted)	1391906_at	KIF1B	5	-0.848
mmu-miR-205	41	miR-205	2.062	TargetScan Human	Moderate (predicted)	1379914_at	KLF11	5	-1.301
mmu-miR-205	41	miR-205	2.062	TargetScan Human	High (predicted)	1372183_at	KPNA1	2	-0.992
mmu-miR-205	41	miR-205	2.062	TargetScan Human,miRecords	Experimentally Observed,High (predicted)	1390506_at	MED1 (includes EG:19014)	7	-0.456
mmu-miR-205	41	miR-205	2.062	TargetScan Human	High (predicted)	1391600_at	MGA	7	-0.668
mmu-miR-205	41	miR-205	2.062	TargetScan Human	High (predicted)	1372091_at	MID1IP1	1	-0.178
mmu-miR-205	41	miR-205	2.062	TargetScan Human	Moderate (predicted)	1380638_at	NCOA3	5	-0.824
mmu-miR-205	41	miR-205	2.062	TargetScan Human	High (predicted)	1394904_at	NECAP1	3	-0.715
mmu-miR-205	41	miR-205	2.062	TargetScan Human	High (predicted)	1388167_at	NFIB	10	-0.67
mmu-miR-205	41	miR-205	2.062	TargetScan Human	High (predicted)	1371782_at	NIPSNAP3A	1	-0.526
mmu-miR-205	41	miR-205	2.062	TargetScan Human	Moderate (predicted)	1382924_at	PANK1	2	-0.492
mmu-miR-205	41	miR-205	2.062	TargetScan Human	Moderate (predicted)	1385974_at	PARD6G	4	-1.011
mmu-miR-205	41	miR-205	2.062	TargetScan Human	High (predicted)	1384759_at	PHF17	3	-1.091
mmu-miR-205	41	miR-205	2.062	TargetScan Human	High (predicted)	1372640_at	PI16	1	-0.521
mmu-miR-205	41	miR-205	2.062	TargetScan Human	Moderate (predicted)	1376584_at	PPM1L	3	-0.489
mmu-miR-205	41	miR-205	2.062	TargetScan Human	Moderate (predicted)	1381417_at	PROX1	1	-0.385
mmu-miR-205	41	miR-205	2.062	TargetScan Human	High (predicted)	1375378_at	QKI	6	-0.536
mmu-miR-205	41	miR-205	2.062	TargetScan Human	High (predicted)	1390433_at	RCBTB1	1	-0.776
mmu-miR-205	41	miR-205	2.062	TargetScan Human	Moderate (predicted)	1369776_a_at	SHANK2	6	-0.489
mmu-miR-205	41	miR-205	2.062	TargetScan Human	High (predicted)	1390863_at	SLC19A2	4	-0.394
mmu-miR-205	41	miR-205	2.062	TargetScan Human	High (predicted)	1375254_at	SLC35A1	5	-0.479
mmu-miR-205	41	miR-205	2.062	TargetScan Human	High (predicted)	1379804_at	SNX27	3	-0.496
mmu-miR-205	41	miR-205	2.062	TargetScan Human	Moderate (predicted)	1368841_at	TCF4	9	-0.349
mmu-miR-205	41	miR-205	2.062	TargetScan Human	Moderate (predicted)	1398553_at	TMED5	6	-0.653
mmu-miR-205	41	miR-205	2.062	TargetScan Human	Moderate (predicted)	1393165_at	TMEM206	4	-0.672
mmu-miR-205	41	miR-205	2.062	TargetScan Human	High (predicted)	1379412_at	TNRC6B	11	-0.64
mmu-miR-205	41	miR-205	2.062	TargetScan Human	Moderate (predicted)	1375278_at	TRIM2	6	-1.035
mmu-miR-205	41	miR-205	2.062	TargetScan Human	Moderate (predicted)	1378964_at	TTC9C	2	-0.443
mmu-miR-205	41	miR-205	2.062	TargetScan Human	Moderate (predicted)	1379249_at	WTAP	2	-0.552
mmu-miR-205	41	miR-205	2.062	TargetScan Human,miRecords	Experimentally Observed,Moderate (predicted)	1393795_at	ZEB2	3	-1.035
mmu-miR-129-3p	26	miR-129-1*/miR-129-2*/miR-129-2-3p (includes others)	2.08	TargetScan Human	Moderate (predicted)	1387538_at	ACACA	3	-0.489
mmu-miR-129-3p	26	miR-129-1*/miR-129-2*/miR-129-2-3p (includes others)	2.08	TargetScan Human	Moderate (predicted)	1367814_at	ATP1B1	5	-0.735
mmu-miR-129-3p	26	miR-129-1*/miR-129-2*/miR-129-2-3p (includes others)	2.08	TargetScan Human	Moderate (predicted)	1391345_at	BMPER	6	-0.508
mmu-miR-129-3p	26	miR-129-1*/miR-129-2*/miR-129-2-3p (includes others)	2.08	TargetScan Human	Moderate (predicted)	1376843_at	BMPR2	7	-0.681
mmu-miR-129-3p	26	miR-129-1*/miR-129-2*/miR-129-2-3p (includes others)	2.08	TargetScan Human	Moderate (predicted)	1374081_at	CASC4	6	-0.355
mmu-miR-129-3p	26	miR-129-1*/miR-129-2*/miR-129-2-3p (includes others)	2.08	TargetScan Human	Moderate (predicted)	1378040_at	CHST14	3	-0.667
mmu-miR-129-3p	26	miR-129-1*/miR-129-2*/miR-129-2-3p (includes others)	2.08	TargetScan Human	High (predicted)	1383853_at	DYRK3	1	-0.518
mmu-miR-129-3p	26	miR-129-1*/miR-129-2*/miR-129-2-3p (includes others)	2.08	TargetScan Human	Moderate (predicted)	1368174_at	EGLN3	5	-1.065
mmu-miR-129-3p	26	miR-129-1*/miR-129-2*/miR-129-2-3p (includes others)	2.08	TargetScan Human	Moderate (predicted)	1398903_at	ESD	1	-0.498
mmu-miR-129-3p	26	miR-129-1*/miR-129-2*/miR-129-2-3p (includes others)	2.08	TargetScan Human	Moderate (predicted)	1383543_at	GOLT1B	6	-0.615
mmu-miR-129-3p	26	miR-129-1*/miR-129-2*/miR-129-2-3p (includes others)	2.08	TargetScan Human	High (predicted)	1373484_at	KLHL13	4	-0.731
mmu-miR-129-3p	26	miR-129-1*/miR-129-2*/miR-129-2-3p (includes others)	2.08	TargetScan Human	High (predicted)	1368871_at	MAP3K1	8	-1.295
mmu-miR-129-3p	26	miR-129-1*/miR-129-2*/miR-129-2-3p (includes others)	2.08	TargetScan Human	Moderate (predicted)	1369969_at	PARP1	2	-0.316
mmu-miR-129-3p	26	miR-129-1*/miR-129-2*/miR-129-2-3p (includes others)	2.08	TargetScan Human	Moderate (predicted)	1390942_at	PELI2	3	-0.88
mmu-miR-129-3p	26	miR-129-1*/miR-129-2*/miR-129-2-3p (includes others)	2.08	TargetScan Human	Moderate (predicted)	1390647_at	PHTF2	6	-0.326
mmu-miR-129-3p	26	miR-129-1*/miR-129-2*/miR-129-2-3p (includes others)	2.08	TargetScan Human	Moderate (predicted)	1384912_at	PLXNB1	1	-0.337
mmu-miR-129-3p	26	miR-129-1*/miR-129-2*/miR-129-2-3p (includes others)	2.08	TargetScan Human	Moderate (predicted)	1393082_at	PPP1R14C	4	-0.294
mmu-miR-129-3p	26	miR-129-1*/miR-129-2*/miR-129-2-3p (includes others)	2.08	TargetScan Human	Moderate (predicted)	1384792_at	PRPF40A	3	-0.513
mmu-miR-129-3p	26	miR-129-1*/miR-129-2*/miR-129-2-3p (includes others)	2.08	TargetScan Human	Moderate (predicted)	1370539_at	RAB8B	2	-0.804
mmu-miR-129-3p	26	miR-129-1*/miR-129-2*/miR-129-2-3p (includes others)	2.08	TargetScan Human	Moderate (predicted)	1383279_at	RCBTB2	5	-1.079
mmu-miR-129-3p	26	miR-129-1*/miR-129-2*/miR-129-2-3p (includes others)	2.08	TargetScan Human	Moderate (predicted)	1379423_at	RSU1	3	-0.521
mmu-miR-129-3p	26	miR-129-1*/miR-129-2*/miR-129-2-3p (includes others)	2.08	TargetScan Human	Moderate (predicted)	1388462_at	SBK1	4	-0.545
mmu-miR-129-3p	26	miR-129-1*/miR-129-2*/miR-129-2-3p (includes others)	2.08	TargetScan Human	Moderate (predicted)	1380032_at	SLAIN2	6	-0.514
mmu-miR-129-3p	26	miR-129-1*/miR-129-2*/miR-129-2-3p (includes others)	2.08	TargetScan Human	Moderate (predicted)	1391200_at	SPRY3	9	-0.621
mmu-miR-129-3p	26	miR-129-1*/miR-129-2*/miR-129-2-3p (includes others)	2.08	TargetScan Human	Moderate (predicted)	1394160_at	TMEM2	5	-0.457
mmu-miR-129-3p	26	miR-129-1*/miR-129-2*/miR-129-2-3p (includes others)	2.08	TargetScan Human	Moderate (predicted)	1393605_at	VAV3	5	-0.767
