# Supplementary material for: Identification and Characterization of FGF2-Dependent mRNA: microRNA Networks During Lens Fiber Cell Differentiation
Source: G3 (Bethesda). 2013 Oct 18;3(12):2239–55. doi: 10.1534/g3.113.008698 (PMC3852386; doi:10.1534/g3.113.008698)
Supplement: Supporting Information [file supp_g3.113.008698_FileS1.zip › FileS1/Suppl file S1B late inverse.xlsx]

## Sheet: Late Inv Correl
ID	miR Connectivity	Symbol	Log Ratio	Source	Gene Confidence	AFFY ID	Symbol	Gene Connectivity	Log Ratio
mmu-miR-142-5p	44	miR-142-5p	-1.944	TargetScan Human	Moderate (predicted)	1387275_at	SOX11	10	0.727
mmu-miR-142-5p	44	miR-142-5p	-1.944	TargetScan Human	High (predicted)	1377404_at	STC1	7	2.114
mmu-miR-142-5p	44	miR-142-5p	-1.944	TargetScan Human	High (predicted)	1373872_at	MGAT4A	6	0.629
mmu-miR-142-5p	44	miR-142-5p	-1.944	TargetScan Human	Moderate (predicted)	1372015_at	TACC1	6	0.274
mmu-miR-142-5p	44	miR-142-5p	-1.944	TargetScan Human	Moderate (predicted)	1371644_at	TWF1 (includes EG:19230)	6	0.527
mmu-miR-142-5p	44	miR-142-5p	-1.944	TargetScan Human	Moderate (predicted)	1389364_at	NDFIP2	5	0.341
mmu-miR-142-5p	44	miR-142-5p	-1.944	TargetScan Human	Moderate (predicted)	1392999_at	NETO2	5	2.787
mmu-miR-142-5p	44	miR-142-5p	-1.944	TargetScan Human	Moderate (predicted)	1398847_at	NUDT4	5	0.784
mmu-miR-142-5p	44	miR-142-5p	-1.944	TargetScan Human	High (predicted)	1382604_at	POLR3G	5	0.303
mmu-miR-142-5p	44	miR-142-5p	-1.944	TargetScan Human	Moderate (predicted)	1384740_at	QSOX2	5	0.561
mmu-miR-142-5p	44	miR-142-5p	-1.944	TargetScan Human	Moderate (predicted)	1372283_at	TRAPPC6B	5	0.327
mmu-miR-142-5p	44	miR-142-5p	-1.944	TargetScan Human	Moderate (predicted)	1386881_at	IGFBP3	4	1.3
mmu-miR-142-5p	44	miR-142-5p	-1.944	TargetScan Human	Moderate (predicted)	1373080_at	PAPOLA	4	0.287
mmu-miR-142-5p	44	miR-142-5p	-1.944	TargetScan Human	High (predicted)	1388332_at	RAC1	4	0.312
mmu-miR-142-5p	44	miR-142-5p	-1.944	TargetScan Human	Moderate (predicted)	1388750_at	TFRC	4	1.422
mmu-miR-142-5p	44	miR-142-5p	-1.944	TargetScan Human	High (predicted)	1385342_at	TWISTNB	4	0.606
mmu-miR-142-5p	44	miR-142-5p	-1.944	TargetScan Human	Moderate (predicted)	1393605_at	VAV3	4	0.577
mmu-miR-142-5p	44	miR-142-5p	-1.944	TargetScan Human	High (predicted)	1367814_at	ATP1B1	3	2.437
mmu-miR-142-5p	44	miR-142-5p	-1.944	TargetScan Human	Moderate (predicted)	1368114_at	FGF13	3	0.573
mmu-miR-142-5p	44	miR-142-5p	-1.944	TargetScan Human	High (predicted)	1370963_at	GAS7	3	1.819
mmu-miR-142-5p	44	miR-142-5p	-1.944	TargetScan Human	Moderate (predicted)	1372091_at	MID1IP1	3	0.217
mmu-miR-142-5p	44	miR-142-5p	-1.944	TargetScan Human	Moderate (predicted)	1376648_at	MYCN	3	0.873
mmu-miR-142-5p	44	miR-142-5p	-1.944	TargetScan Human	Moderate (predicted)	1394590_at	NKIRAS1	3	0.489
mmu-miR-142-5p	44	miR-142-5p	-1.944	TargetScan Human	High (predicted)	1370156_at	PRNP	3	1.089
mmu-miR-142-5p	44	miR-142-5p	-1.944	TargetScan Human	High (predicted)	1375934_at	RNF128	3	2.265
mmu-miR-142-5p	44	miR-142-5p	-1.944	TargetScan Human	Moderate (predicted)	1368097_a_at	RTN1 (includes EG:104001)	3	3.176
mmu-miR-142-5p	44	miR-142-5p	-1.944	TargetScan Human	High (predicted)	1376879_at	RWDD4	3	0.313
mmu-miR-142-5p	44	miR-142-5p	-1.944	TargetScan Human	Moderate (predicted)	1392529_at	SPRY4	3	2.581
mmu-miR-142-5p	44	miR-142-5p	-1.944	TargetScan Human	High (predicted)	1368223_at	ADAMTS1	2	1.48
mmu-miR-142-5p	44	miR-142-5p	-1.944	TargetScan Human	Moderate (predicted)	1389651_at	APLN	2	3.55
mmu-miR-142-5p	44	miR-142-5p	-1.944	TargetScan Human	Moderate (predicted)	1368072_at	BTG3	2	0.712
mmu-miR-142-5p	44	miR-142-5p	-1.944	TargetScan Human	Moderate (predicted)	1368088_at	CDK5	2	0.537
mmu-miR-142-5p	44	miR-142-5p	-1.944	TargetScan Human	Moderate (predicted)	1384112_at	NT5E	2	1.139
mmu-miR-142-5p	44	miR-142-5p	-1.944	TargetScan Human	Moderate (predicted)	1370432_at	POU3F1	2	0.646
mmu-miR-142-5p	44	miR-142-5p	-1.944	TargetScan Human	Moderate (predicted)	1371620_at	PRELID1	2	0.502
mmu-miR-142-5p	44	miR-142-5p	-1.944	TargetScan Human	Moderate (predicted)	1368403_at	RBL2 (includes EG:100331892)	2	0.531
mmu-miR-142-5p	44	miR-142-5p	-1.944	TargetScan Human	Moderate (predicted)	1397740_at	SFXN1	2	0.349
mmu-miR-142-5p	44	miR-142-5p	-1.944	TargetScan Human	Moderate (predicted)	1387185_at	APBB3	1	0.366
mmu-miR-142-5p	44	miR-142-5p	-1.944	TargetScan Human	High (predicted)	1389569_at	BRIX1	1	0.573
mmu-miR-142-5p	44	miR-142-5p	-1.944	TargetScan Human	Moderate (predicted)	1387235_at	CHGA	1	4.096
mmu-miR-142-5p	44	miR-142-5p	-1.944	TargetScan Human	Moderate (predicted)	1389975_at	ELAVL4	1	1.541
mmu-miR-142-5p	44	miR-142-5p	-1.944	TargetScan Human	Moderate (predicted)	1394371_at	NUFIP1	1	0.309
mmu-miR-142-5p	44	miR-142-5p	-1.944	TargetScan Human	High (predicted)	1390812_a_at	RERG	1	0.852
mmu-miR-142-5p	44	miR-142-5p	-1.944	TargetScan Human	Moderate (predicted)	1371252_at	SOCS1	1	2.487
mmu-miR-214	28	miR-761/miR-214/miR-3619-5p	-1.214	TargetScan Human	High (predicted)	1387275_at	SOX11	10	0.727
mmu-miR-214	28	miR-761/miR-214/miR-3619-5p	-1.214	TargetScan Human	Moderate (predicted)	1374654_at	BTRC	6	0.41
mmu-miR-214	28	miR-761/miR-214/miR-3619-5p	-1.214	TargetScan Human	Moderate (predicted)	1380216_at	PIKFYVE	6	0.746
mmu-miR-214	28	miR-761/miR-214/miR-3619-5p	-1.214	TargetScan Human	High (predicted)	1371644_at	TWF1 (includes EG:19230)	6	0.527
mmu-miR-214	28	miR-761/miR-214/miR-3619-5p	-1.214	TargetScan Human	High (predicted)	1383890_at	HIP1 (includes EG:176224)	5	0.305
mmu-miR-214	28	miR-761/miR-214/miR-3619-5p	-1.214	TargetScan Human	Moderate (predicted)	1384740_at	QSOX2	5	0.561
mmu-miR-214	28	miR-761/miR-214/miR-3619-5p	-1.214	TargetScan Human	Moderate (predicted)	1375928_at	SETD8	5	0.66
mmu-miR-214	28	miR-761/miR-214/miR-3619-5p	-1.214	TargetScan Human	Moderate (predicted)	1382396_at	UBFD1	5	0.325
mmu-miR-214	28	miR-761/miR-214/miR-3619-5p	-1.214	TargetScan Human	High (predicted)	1394107_at	TBL1XR1	4	0.33
mmu-miR-214	28	miR-761/miR-214/miR-3619-5p	-1.214	TargetScan Human	High (predicted)	1392996_at	CPEB1	3	0.719
mmu-miR-214	28	miR-761/miR-214/miR-3619-5p	-1.214	TargetScan Human,miRecords	Experimentally Observed,High (predicted)	1371363_at	GPD1	3	2.18
mmu-miR-214	28	miR-761/miR-214/miR-3619-5p	-1.214	TargetScan Human	Moderate (predicted)	1398353_at	SAR1A	3	0.262
mmu-miR-214	28	miR-761/miR-214/miR-3619-5p	-1.214	TargetScan Human	High (predicted)	1397335_at	SEMA3D	3	1.231
mmu-miR-214	28	miR-761/miR-214/miR-3619-5p	-1.214	TargetScan Human	High (predicted)	1389497_at	SMYD5	3	0.739
mmu-miR-214	28	miR-761/miR-214/miR-3619-5p	-1.214	TargetScan Human	High (predicted)	1368953_at	UGGT1	3	0.479
mmu-miR-214	28	miR-761/miR-214/miR-3619-5p	-1.214	TargetScan Human	High (predicted)	1380583_s_at	CSF1 (includes EG:12977)	2	0.38
mmu-miR-214	28	miR-761/miR-214/miR-3619-5p	-1.214	TargetScan Human	Moderate (predicted)	1373142_at	GHITM	2	0.695
mmu-miR-214	28	miR-761/miR-214/miR-3619-5p	-1.214	TargetScan Human	Moderate (predicted)	1384515_at	HEY2	2	0.697
mmu-miR-214	28	miR-761/miR-214/miR-3619-5p	-1.214	TargetScan Human	Moderate (predicted)	1368725_at	JAG1	2	1.655
mmu-miR-214	28	miR-761/miR-214/miR-3619-5p	-1.214	TargetScan Human	Moderate (predicted)	1387698_at	KCNJ11	2	0.646
mmu-miR-214	28	miR-761/miR-214/miR-3619-5p	-1.214	TargetScan Human	High (predicted)	1374182_at	SMARCC1	2	0.616
mmu-miR-214	28	miR-761/miR-214/miR-3619-5p	-1.214	TargetScan Human	Moderate (predicted)	1384863_at	CPNE7	1	1.432
mmu-miR-214	28	miR-761/miR-214/miR-3619-5p	-1.214	TargetScan Human	Moderate (predicted)	1389694_at	KY	1	0.292
mmu-miR-214	28	miR-761/miR-214/miR-3619-5p	-1.214	TargetScan Human	High (predicted)	1382924_at	PANK1	1	0.362
mmu-miR-214	28	miR-761/miR-214/miR-3619-5p	-1.214	TargetScan Human	Moderate (predicted)	1377804_at	PRTG	1	0.299
mmu-miR-214	28	miR-761/miR-214/miR-3619-5p	-1.214	TargetScan Human	High (predicted)	1391194_at	SALL1	2	0.986
mmu-miR-214	28	miR-761/miR-214/miR-3619-5p	-1.214	TargetScan Human	High (predicted)	1390704_at	SDAD1	1	0.693
mmu-miR-214	28	miR-761/miR-214/miR-3619-5p	-1.214	TargetScan Human	High (predicted)	1397308_at	THAP3	1	0.315
mmu-miR-496	19	miR-496/miR-503*	-1.213	TargetScan Human	High (predicted)	1387275_at	SOX11	10	0.727
mmu-miR-496	19	miR-496/miR-503*	-1.213	TargetScan Human	Moderate (predicted)	1388167_at	NFIB	8	0.329
mmu-miR-496	19	miR-496/miR-503*	-1.213	TargetScan Human	High (predicted)	1376341_at	ANKRD12	7	0.271
mmu-miR-496	19	miR-496/miR-503*	-1.213	TargetScan Human	Moderate (predicted)	1373872_at	MGAT4A	6	0.629
mmu-miR-496	19	miR-496/miR-503*	-1.213	TargetScan Human	High (predicted)	1372015_at	TACC1	6	0.274
mmu-miR-496	19	miR-496/miR-503*	-1.213	TargetScan Human	Moderate (predicted)	1371644_at	TWF1 (includes EG:19230)	6	0.527
mmu-miR-496	19	miR-496/miR-503*	-1.213	TargetScan Human	High (predicted)	1394513_at	CCDC43	5	0.209
mmu-miR-496	19	miR-496/miR-503*	-1.213	TargetScan Human	High (predicted)	1389364_at	NDFIP2	5	0.341
mmu-miR-496	19	miR-496/miR-503*	-1.213	TargetScan Human	High (predicted)	1382396_at	UBFD1	5	0.325
mmu-miR-496	19	miR-496/miR-503*	-1.213	TargetScan Human	Moderate (predicted)	1393173_at	RASA1	4	0.428
mmu-miR-496	19	miR-496/miR-503*	-1.213	TargetScan Human	High (predicted)	1387983_at	THRB	4	0.235
mmu-miR-496	19	miR-496/miR-503*	-1.213	TargetScan Human	Moderate (predicted)	1380548_at	IFT57	3	0.292
mmu-miR-496	19	miR-496/miR-503*	-1.213	TargetScan Human	Moderate (predicted)	1389532_at	NEBL	3	0.985
mmu-miR-496	19	miR-496/miR-503*	-1.213	TargetScan Human	High (predicted)	1368642_at	CDH2	2	0.387
mmu-miR-496	19	miR-496/miR-503*	-1.213	TargetScan Human	High (predicted)	1376827_at	EML4	2	0.474
mmu-miR-496	19	miR-496/miR-503*	-1.213	TargetScan Human	Moderate (predicted)	1391498_at	SIN3A	2	0.336
mmu-miR-496	19	miR-496/miR-503*	-1.213	TargetScan Human	Moderate (predicted)	1378362_at	C1QL3	1	2.659
mmu-miR-496	19	miR-496/miR-503*	-1.213	TargetScan Human	Moderate (predicted)	1367857_at	FADS1	1	0.369
mmu-miR-496	19	miR-496/miR-503*	-1.213	TargetScan Human	Moderate (predicted)	1393799_at	UNC5B	1	1.325
mmu-miR-539	47	miR-539/miR-539-5p	-1.137	TargetScan Human	High (predicted)	1387275_at	SOX11	10	0.727
mmu-miR-539	47	miR-539/miR-539-5p	-1.137	TargetScan Human	High (predicted)	1388167_at	NFIB	8	0.329
mmu-miR-539	47	miR-539/miR-539-5p	-1.137	TargetScan Human	High (predicted)	1385481_at	DSEL	7	0.412
mmu-miR-539	47	miR-539/miR-539-5p	-1.137	TargetScan Human	Moderate (predicted)	1377404_at	STC1	7	2.114
mmu-miR-539	47	miR-539/miR-539-5p	-1.137	TargetScan Human	High (predicted)	1374654_at	BTRC	6	0.41
mmu-miR-539	47	miR-539/miR-539-5p	-1.137	TargetScan Human	High (predicted)	1380216_at	PIKFYVE	6	0.746
mmu-miR-539	47	miR-539/miR-539-5p	-1.137	TargetScan Human	Moderate (predicted)	1394513_at	CCDC43	5	0.209
mmu-miR-539	47	miR-539/miR-539-5p	-1.137	TargetScan Human	High (predicted)	1388415_at	CTNND1	5	0.344
mmu-miR-539	47	miR-539/miR-539-5p	-1.137	TargetScan Human	Moderate (predicted)	1387383_at	GABBR2	5	1.031
mmu-miR-539	47	miR-539/miR-539-5p	-1.137	TargetScan Human	High (predicted)	1368123_at	IGF1R	5	0.503
mmu-miR-539	47	miR-539/miR-539-5p	-1.137	TargetScan Human	Moderate (predicted)	1392999_at	NETO2	5	2.787
mmu-miR-539	47	miR-539/miR-539-5p	-1.137	TargetScan Human	High (predicted)	1398847_at	NUDT4	5	0.784
mmu-miR-539	47	miR-539/miR-539-5p	-1.137	TargetScan Human	Moderate (predicted)	1382604_at	POLR3G	5	0.303
mmu-miR-539	47	miR-539/miR-539-5p	-1.137	TargetScan Human	High (predicted)	1399163_a_at	HOMER1	4	0.598
mmu-miR-539	47	miR-539/miR-539-5p	-1.137	TargetScan Human	High (predicted)	1373080_at	PAPOLA	4	0.287
mmu-miR-539	47	miR-539/miR-539-5p	-1.137	TargetScan Human	Moderate (predicted)	1373335_at	ZDHHC9	4	2.182
mmu-miR-539	47	miR-539/miR-539-5p	-1.137	TargetScan Human	High (predicted)	1382206_a_at	AKAP2/PALM2-AKAP2	3	0.443
mmu-miR-539	47	miR-539/miR-539-5p	-1.137	TargetScan Human	Moderate (predicted)	1374586_at	ARL15	3	0.773
mmu-miR-539	47	miR-539/miR-539-5p	-1.137	TargetScan Human	Moderate (predicted)	1382193_at	CISD2	3	0.351
mmu-miR-539	47	miR-539/miR-539-5p	-1.137	TargetScan Human	High (predicted)	1368114_at	FGF13	3	0.573
mmu-miR-539	47	miR-539/miR-539-5p	-1.137	TargetScan Human	High (predicted)	1389532_at	NEBL	3	0.985
mmu-miR-539	47	miR-539/miR-539-5p	-1.137	TargetScan Human	High (predicted)	1369273_a_at	NPR3 (includes EG:18162)	3	1.021
mmu-miR-539	47	miR-539/miR-539-5p	-1.137	TargetScan Human	Moderate (predicted)	1375934_at	RNF128	3	2.265
mmu-miR-539	47	miR-539/miR-539-5p	-1.137	TargetScan Human	High (predicted)	1376879_at	RWDD4	3	0.313
mmu-miR-539	47	miR-539/miR-539-5p	-1.137	TargetScan Human	Moderate (predicted)	1398353_at	SAR1A	3	0.262
mmu-miR-539	47	miR-539/miR-539-5p	-1.137	TargetScan Human	High (predicted)	1387723_at	SEMA3A	3	1.256
mmu-miR-539	47	miR-539/miR-539-5p	-1.137	TargetScan Human	High (predicted)	1397335_at	SEMA3D	3	1.231
mmu-miR-539	47	miR-539/miR-539-5p	-1.137	TargetScan Human	Moderate (predicted)	1369342_at	ATP7A	2	0.615
mmu-miR-539	47	miR-539/miR-539-5p	-1.137	TargetScan Human	Moderate (predicted)	1390529_at	CD83	2	2.01
mmu-miR-539	47	miR-539/miR-539-5p	-1.137	TargetScan Human	Moderate (predicted)	1368088_at	CDK5	2	0.537
mmu-miR-539	47	miR-539/miR-539-5p	-1.137	TargetScan Human	High (predicted)	1369103_at	FYN	2	0.778
mmu-miR-539	47	miR-539/miR-539-5p	-1.137	TargetScan Human	High (predicted)	1384515_at	HEY2	2	0.697
mmu-miR-539	47	miR-539/miR-539-5p	-1.137	TargetScan Human	Moderate (predicted)	1394022_at	ID4	2	1.485
mmu-miR-539	47	miR-539/miR-539-5p	-1.137	TargetScan Human	High (predicted)	1395421_at	IGDCC3	2	0.36
mmu-miR-539	47	miR-539/miR-539-5p	-1.137	TargetScan Human	High (predicted)	1369679_a_at	NFIA	2	0.567
mmu-miR-539	47	miR-539/miR-539-5p	-1.137	TargetScan Human	High (predicted)	1388582_at	PSME3	2	0.635
mmu-miR-539	47	miR-539/miR-539-5p	-1.137	TargetScan Human	High (predicted)	1373936_at	RNF44	2	0.314
mmu-miR-539	47	miR-539/miR-539-5p	-1.137	TargetScan Human	Moderate (predicted)	1374182_at	SMARCC1	2	0.616
mmu-miR-539	47	miR-539/miR-539-5p	-1.137	TargetScan Human	Moderate (predicted)	1369407_at	TNFRSF11B	2	2.243
mmu-miR-539	47	miR-539/miR-539-5p	-1.137	TargetScan Human	Moderate (predicted)	1394784_at	ESF1	1	0.366
mmu-miR-539	47	miR-539/miR-539-5p	-1.137	TargetScan Human	Moderate (predicted)	1378402_at	GRHL3	1	1.294
mmu-miR-539	47	miR-539/miR-539-5p	-1.137	TargetScan Human	High (predicted)	1370016_at	NELL2	1	2.185
mmu-miR-539	47	miR-539/miR-539-5p	-1.137	TargetScan Human	High (predicted)	1397478_at	PHB2	1	0.528
mmu-miR-539	47	miR-539/miR-539-5p	-1.137	TargetScan Human	Moderate (predicted)	1379369_at	PRICKLE1	1	0.461
mmu-miR-539	47	miR-539/miR-539-5p	-1.137	TargetScan Human	Moderate (predicted)	1370989_at	RET	1	2.552
mmu-miR-539	47	miR-539/miR-539-5p	-1.137	TargetScan Human	High (predicted)	1390196_at	SYN1	1	1.123
mmu-miR-539	47	miR-539/miR-539-5p	-1.137	TargetScan Human	High (predicted)	1382388_at	TMEM143	1	0.3
rno-miR-351	43	miR-125b-5p/miR-125a-5p/miR-125b (includes others)	-1.071	TargetScan Human	High (predicted)	1387275_at	SOX11	10	0.727
rno-miR-351	43	miR-125b-5p/miR-125a-5p/miR-125b (includes others)	-1.071	TargetScan Human	High (predicted)	1388167_at	NFIB	8	0.329
rno-miR-351	43	miR-125b-5p/miR-125a-5p/miR-125b (includes others)	-1.071	TargetScan Human	High (predicted)	1373872_at	MGAT4A	6	0.629
rno-miR-351	43	miR-125b-5p/miR-125a-5p/miR-125b (includes others)	-1.071	TargetScan Human	High (predicted)	1387165_at	MAF	5	1.219
rno-miR-351	43	miR-125b-5p/miR-125a-5p/miR-125b (includes others)	-1.071	TargetScan Human	Moderate (predicted)	1389364_at	NDFIP2	5	0.341
rno-miR-351	43	miR-125b-5p/miR-125a-5p/miR-125b (includes others)	-1.071	TargetScan Human	High (predicted)	1384740_at	QSOX2	5	0.561
rno-miR-351	43	miR-125b-5p/miR-125a-5p/miR-125b (includes others)	-1.071	TargetScan Human	High (predicted)	1381394_at	SNX27	5	0.41
rno-miR-351	43	miR-125b-5p/miR-125a-5p/miR-125b (includes others)	-1.071	TargetScan Human	High (predicted)	1372283_at	TRAPPC6B	5	0.327
rno-miR-351	43	miR-125b-5p/miR-125a-5p/miR-125b (includes others)	-1.071	TargetScan Human	Moderate (predicted)	1383341_at	CAB39L	4	0.125
rno-miR-351	43	miR-125b-5p/miR-125a-5p/miR-125b (includes others)	-1.071	TargetScan Human,miRecords	Experimentally Observed,Moderate (predicted)	1386881_at	IGFBP3	4	1.3
rno-miR-351	43	miR-125b-5p/miR-125a-5p/miR-125b (includes others)	-1.071	TargetScan Human	High (predicted)	1373080_at	PAPOLA	4	0.287
rno-miR-351	43	miR-125b-5p/miR-125a-5p/miR-125b (includes others)	-1.071	TargetScan Human	High (predicted)	1393605_at	VAV3	4	0.577
rno-miR-351	43	miR-125b-5p/miR-125a-5p/miR-125b (includes others)	-1.071	TargetScan Human	High (predicted)	1373335_at	ZDHHC9	4	2.182
rno-miR-351	43	miR-125b-5p/miR-125a-5p/miR-125b (includes others)	-1.071	TargetScan Human	High (predicted)	1396100_at	AGGF1	3	0.224
rno-miR-351	43	miR-125b-5p/miR-125a-5p/miR-125b (includes others)	-1.071	TargetScan Human	High (predicted)	1369006_at	HK2	3	0.443
rno-miR-351	43	miR-125b-5p/miR-125a-5p/miR-125b (includes others)	-1.071	TargetScan Human	High (predicted)	1370261_at	RPS6KA1 (includes EG:20111)	3	0.43
rno-miR-351	43	miR-125b-5p/miR-125a-5p/miR-125b (includes others)	-1.071	TargetScan Human	High (predicted)	1392703_at	TBX4	3	0.451
rno-miR-351	43	miR-125b-5p/miR-125a-5p/miR-125b (includes others)	-1.071	TarBase,TargetScan Human	Experimentally Observed,High (predicted)	1382826_at	ZNF385A	3	0.409
rno-miR-351	43	miR-125b-5p/miR-125a-5p/miR-125b (includes others)	-1.071	TargetScan Human	High (predicted)	1388078_a_at	ACCN2	2	0.472
rno-miR-351	43	miR-125b-5p/miR-125a-5p/miR-125b (includes others)	-1.071	TargetScan Human	High (predicted)	1383418_at	ADAM11	2	1.283
rno-miR-351	43	miR-125b-5p/miR-125a-5p/miR-125b (includes others)	-1.071	miRecords	Experimentally Observed	1368223_at	ADAMTS1	2	1.48
rno-miR-351	43	miR-125b-5p/miR-125a-5p/miR-125b (includes others)	-1.071	TargetScan Human	High (predicted)	1375117_at	AKT1S1	2	0.37
rno-miR-351	43	miR-125b-5p/miR-125a-5p/miR-125b (includes others)	-1.071	TarBase	Experimentally Observed	1389651_at	APLN	2	3.55
rno-miR-351	43	miR-125b-5p/miR-125a-5p/miR-125b (includes others)	-1.071	TargetScan Human	High (predicted)	1382993_at	BBC3	2	0.46
rno-miR-351	43	miR-125b-5p/miR-125a-5p/miR-125b (includes others)	-1.071	TargetScan Human	Moderate (predicted)	1368855_at	IGHMBP2	2	0.419
rno-miR-351	43	miR-125b-5p/miR-125a-5p/miR-125b (includes others)	-1.071	TargetScan Human	High (predicted)	1398297_at	MAPK12	2	0.413
rno-miR-351	43	miR-125b-5p/miR-125a-5p/miR-125b (includes others)	-1.071	TargetScan Human	Moderate (predicted)	1384112_at	NT5E	2	1.139
rno-miR-351	43	miR-125b-5p/miR-125a-5p/miR-125b (includes others)	-1.071	TargetScan Human	High (predicted)	1373844_at	PPME1	2	0.514
rno-miR-351	43	miR-125b-5p/miR-125a-5p/miR-125b (includes others)	-1.071	TargetScan Human	High (predicted)	1373936_at	RNF44	2	0.314
rno-miR-351	43	miR-125b-5p/miR-125a-5p/miR-125b (includes others)	-1.071	TargetScan Human	High (predicted)	1388821_at	TRIB2	2	1.81
rno-miR-351	43	miR-125b-5p/miR-125a-5p/miR-125b (includes others)	-1.071	TargetScan Human	Moderate (predicted)	1375566_at	AGTRAP	1	0.425
rno-miR-351	43	miR-125b-5p/miR-125a-5p/miR-125b (includes others)	-1.071	TargetScan Human	High (predicted)	1386938_at	ANPEP	1	0.594
rno-miR-351	43	miR-125b-5p/miR-125a-5p/miR-125b (includes others)	-1.071	TargetScan Human	High (predicted)	1384339_s_at	CSNK2A1	1	0.174
rno-miR-351	43	miR-125b-5p/miR-125a-5p/miR-125b (includes others)	-1.071	TargetScan Human	High (predicted)	1392329_at	HOMEZ	1	0.746
rno-miR-351	43	miR-125b-5p/miR-125a-5p/miR-125b (includes others)	-1.071	TargetScan Human	High (predicted)	1374057_at	HOXD9	1	1.5
rno-miR-351	43	miR-125b-5p/miR-125a-5p/miR-125b (includes others)	-1.071	TargetScan Human	High (predicted)	1371359_at	MLF2	1	1.147
rno-miR-351	43	miR-125b-5p/miR-125a-5p/miR-125b (includes others)	-1.071	TargetScan Human	Moderate (predicted)	1373929_at	MRPS7	1	0.317
rno-miR-351	43	miR-125b-5p/miR-125a-5p/miR-125b (includes others)	-1.071	TargetScan Human	High (predicted)	1374497_at	NCLN	1	0.342
rno-miR-351	43	miR-125b-5p/miR-125a-5p/miR-125b (includes others)	-1.071	miRecords	Experimentally Observed	1395836_at	ODZ2	1	0.317
rno-miR-351	43	miR-125b-5p/miR-125a-5p/miR-125b (includes others)	-1.071	TargetScan Human	Moderate (predicted)	1381417_at	PROX1	1	0.65
rno-miR-351	43	miR-125b-5p/miR-125a-5p/miR-125b (includes others)	-1.071	TargetScan Human	High (predicted)	1376402_a_at	RASL10B	1	0.324
rno-miR-351	43	miR-125b-5p/miR-125a-5p/miR-125b (includes others)	-1.071	TargetScan Human	High (predicted)	1372482_at	SLC39A13	1	0.854
rno-miR-351	43	miR-125b-5p/miR-125a-5p/miR-125b (includes others)	-1.071	TargetScan Human	High (predicted)	1375276_at	TIMM17B	1	0.452
mmu-miR-297c	21	miR-297a/miR-297	-0.912	TargetScan Human	Moderate (predicted)	1385481_at	DSEL	7	0.412
mmu-miR-297c	21	miR-297a/miR-297	-0.912	TargetScan Human	Moderate (predicted)	1377404_at	STC1	7	2.114
mmu-miR-297c	21	miR-297a/miR-297	-0.912	TargetScan Human	High (predicted)	1373872_at	MGAT4A	6	0.629
mmu-miR-297c	21	miR-297a/miR-297	-0.912	TargetScan Human	Moderate (predicted)	1380216_at	PIKFYVE	6	0.746
mmu-miR-297c	21	miR-297a/miR-297	-0.912	TargetScan Human	Moderate (predicted)	1368123_at	IGF1R	5	0.503
mmu-miR-297c	21	miR-297a/miR-297	-0.912	TargetScan Human	Moderate (predicted)	1382604_at	POLR3G	5	0.303
mmu-miR-297c	21	miR-297a/miR-297	-0.912	TargetScan Human	Moderate (predicted)	1372283_at	TRAPPC6B	5	0.327
mmu-miR-297c	21	miR-297a/miR-297	-0.912	TargetScan Human	Moderate (predicted)	1399163_a_at	HOMER1	4	0.598
mmu-miR-297c	21	miR-297a/miR-297	-0.912	TargetScan Human	High (predicted)	1392965_a_at	SMOC2	4	1.538
mmu-miR-297c	21	miR-297a/miR-297	-0.912	TargetScan Human	High (predicted)	1394107_at	TBL1XR1	4	0.33
mmu-miR-297c	21	miR-297a/miR-297	-0.912	TargetScan Human	High (predicted)	1385342_at	TWISTNB	4	0.606
mmu-miR-297c	21	miR-297a/miR-297	-0.912	TargetScan Human	Moderate (predicted)	1380548_at	IFT57	3	0.292
mmu-miR-297c	21	miR-297a/miR-297	-0.912	TargetScan Human	Moderate (predicted)	1393638_at	PTGER4	3	3.779
mmu-miR-297c	21	miR-297a/miR-297	-0.912	TargetScan Human	High (predicted)	1398263_at	SYNE1	3	0.83
mmu-miR-297c	21	miR-297a/miR-297	-0.912	TargetScan Human	Moderate (predicted)	1392703_at	TBX4	3	0.451
mmu-miR-297c	21	miR-297a/miR-297	-0.912	TargetScan Human	Moderate (predicted)	1367823_at	TIMP2 (includes EG:21858)	3	0.504
mmu-miR-297c	21	miR-297a/miR-297	-0.912	TargetScan Human	High (predicted)	1369342_at	ATP7A	2	0.615
mmu-miR-297c	21	miR-297a/miR-297	-0.912	TargetScan Human	High (predicted)	1392678_a_at	DNMT3A	2	0.343
mmu-miR-297c	21	miR-297a/miR-297	-0.912	TargetScan Human	High (predicted)	1368725_at	JAG1	2	1.655
mmu-miR-297c	21	miR-297a/miR-297	-0.912	TargetScan Human	Moderate (predicted)	1385038_at	HHIP	1	0.347
mmu-miR-297c	21	miR-297a/miR-297	-0.912	TargetScan Human	Moderate (predicted)	1368535_at	HRK	1	0.706
mmu-miR-7a	32	miR-7a/miR-7/miR-7b	-0.886	TargetScan Human	High (predicted)	1388167_at	NFIB	8	0.329
mmu-miR-7a	32	miR-7a/miR-7/miR-7b	-0.886	TargetScan Human	High (predicted)	1376341_at	ANKRD12	7	0.271
mmu-miR-7a	32	miR-7a/miR-7/miR-7b	-0.886	TargetScan Human	High (predicted)	1385481_at	DSEL	7	0.412
mmu-miR-7a	32	miR-7a/miR-7/miR-7b	-0.886	TargetScan Human	High (predicted)	1394513_at	CCDC43	5	0.209
mmu-miR-7a	32	miR-7a/miR-7/miR-7b	-0.886	TargetScan Human	Moderate (predicted)	1387383_at	GABBR2	5	1.031
mmu-miR-7a	32	miR-7a/miR-7/miR-7b	-0.886	TargetScan Human	High (predicted)	1383890_at	HIP1 (includes EG:176224)	5	0.305
mmu-miR-7a	32	miR-7a/miR-7/miR-7b	-0.886	TargetScan Human	High (predicted)	1368123_at	IGF1R	5	0.503
mmu-miR-7a	32	miR-7a/miR-7/miR-7b	-0.886	TargetScan Human	High (predicted)	1389364_at	NDFIP2	5	0.341
mmu-miR-7a	32	miR-7a/miR-7/miR-7b	-0.886	TargetScan Human	Moderate (predicted)	1384740_at	QSOX2	5	0.561
mmu-miR-7a	32	miR-7a/miR-7/miR-7b	-0.886	TargetScan Human	High (predicted)	1375928_at	SETD8	5	0.66
mmu-miR-7a	32	miR-7a/miR-7/miR-7b	-0.886	TargetScan Human	High (predicted)	1388750_at	TFRC	4	1.422
mmu-miR-7a	32	miR-7a/miR-7/miR-7b	-0.886	TargetScan Human	Moderate (predicted)	1385342_at	TWISTNB	4	0.606
mmu-miR-7a	32	miR-7a/miR-7/miR-7b	-0.886	TargetScan Human	Moderate (predicted)	1393605_at	VAV3	4	0.577
mmu-miR-7a	32	miR-7a/miR-7/miR-7b	-0.886	TargetScan Human	Moderate (predicted)	1375302_at	ZBTB4	4	0.384
mmu-miR-7a	32	miR-7a/miR-7/miR-7b	-0.886	TargetScan Human	High (predicted)	1382193_at	CISD2	3	0.351
mmu-miR-7a	32	miR-7a/miR-7/miR-7b	-0.886	TargetScan Human	High (predicted)	1368174_at	EGLN3	3	0.432
mmu-miR-7a	32	miR-7a/miR-7/miR-7b	-0.886	TargetScan Human	Moderate (predicted)	1368114_at	FGF13	3	0.573
mmu-miR-7a	32	miR-7a/miR-7/miR-7b	-0.886	TargetScan Human	High (predicted)	1389497_at	SMYD5	3	0.739
mmu-miR-7a	32	miR-7a/miR-7/miR-7b	-0.886	miRecords	Experimentally Observed	1398263_at	SYNE1	3	0.83
mmu-miR-7a	32	miR-7a/miR-7/miR-7b	-0.886	TargetScan Human	Moderate (predicted)	1368953_at	UGGT1	3	0.479
mmu-miR-7a	32	miR-7a/miR-7/miR-7b	-0.886	TargetScan Human	High (predicted)	1383418_at	ADAM11	2	1.283
mmu-miR-7a	32	miR-7a/miR-7/miR-7b	-0.886	TargetScan Human	Moderate (predicted)	1373844_at	PPME1	2	0.514
mmu-miR-7a	32	miR-7a/miR-7/miR-7b	-0.886	TargetScan Human	High (predicted)	1388582_at	PSME3	2	0.635
mmu-miR-7a	32	miR-7a/miR-7/miR-7b	-0.886	TargetScan Human	Moderate (predicted)	1391498_at	SIN3A	2	0.336
mmu-miR-7a	32	miR-7a/miR-7/miR-7b	-0.886	TargetScan Human	Moderate (predicted)	1384118_at	ZNF329	2	0.264
mmu-miR-7a	32	miR-7a/miR-7/miR-7b	-0.886	TargetScan Human	Moderate (predicted)	1383608_at	ARRDC2	1	0.513
mmu-miR-7a	32	miR-7a/miR-7/miR-7b	-0.886	TargetScan Human	Moderate (predicted)	1367764_at	CCNG1	1	0.381
mmu-miR-7a	32	miR-7a/miR-7/miR-7b	-0.886	TargetScan Human	Moderate (predicted)	1368274_at	DBNL	1	0.943
mmu-miR-7a	32	miR-7a/miR-7/miR-7b	-0.886	TargetScan Human	High (predicted)	1370208_at	NR1H2	1	0.329
mmu-miR-7a	32	miR-7a/miR-7/miR-7b	-0.886	TargetScan Human	Moderate (predicted)	1388353_at	PA2G4	1	0.32
mmu-miR-7a	32	miR-7a/miR-7/miR-7b	-0.886	TargetScan Human	Moderate (predicted)	1367593_at	SEPW1	1	0.753
mmu-miR-7a	32	miR-7a/miR-7/miR-7b	-0.886	TargetScan Human	Moderate (predicted)	1375469_at	SMARCA4	1	0.401
mmu-miR-145	43	miR-145	-0.865	TargetScan Human	High (predicted)	1387275_at	SOX11	10	0.727
mmu-miR-145	43	miR-145	-0.865	TargetScan Human	High (predicted)	1388167_at	NFIB	8	0.329
mmu-miR-145	43	miR-145	-0.865	TargetScan Human	Moderate (predicted)	1376341_at	ANKRD12	7	0.271
mmu-miR-145	43	miR-145	-0.865	TargetScan Human	High (predicted)	1385481_at	DSEL	7	0.412
mmu-miR-145	43	miR-145	-0.865	TargetScan Human	Moderate (predicted)	1377404_at	STC1	7	2.114
mmu-miR-145	43	miR-145	-0.865	TargetScan Human	Moderate (predicted)	1374654_at	BTRC	6	0.41
mmu-miR-145	43	miR-145	-0.865	TargetScan Human	High (predicted)	1394513_at	CCDC43	5	0.209
mmu-miR-145	43	miR-145	-0.865	TargetScan Human	High (predicted)	1388415_at	CTNND1	5	0.344
mmu-miR-145	43	miR-145	-0.865	TargetScan Human	High (predicted)	1387383_at	GABBR2	5	1.031
mmu-miR-145	43	miR-145	-0.865	TargetScan Human,miRecords	Experimentally Observed,High (predicted)	1368123_at	IGF1R	5	0.503
mmu-miR-145	43	miR-145	-0.865	TargetScan Human	High (predicted)	1387165_at	MAF	5	1.219
mmu-miR-145	43	miR-145	-0.865	TargetScan Human	High (predicted)	1389364_at	NDFIP2	5	0.341
mmu-miR-145	43	miR-145	-0.865	TargetScan Human	High (predicted)	1398847_at	NUDT4	5	0.784
mmu-miR-145	43	miR-145	-0.865	TargetScan Human	High (predicted)	1381394_at	SNX27	5	0.41
mmu-miR-145	43	miR-145	-0.865	TargetScan Human,miRecords	Experimentally Observed,High (predicted)	1393173_at	RASA1	4	0.428
mmu-miR-145	43	miR-145	-0.865	TargetScan Human	High (predicted)	1388750_at	TFRC	4	1.422
mmu-miR-145	43	miR-145	-0.865	TargetScan Human	Moderate (predicted)	1393605_at	VAV3	4	0.577
mmu-miR-145	43	miR-145	-0.865	TargetScan Human	Moderate (predicted)	1373335_at	ZDHHC9	4	2.182
mmu-miR-145	43	miR-145	-0.865	TargetScan Human	High (predicted)	1370810_at	CCND2	3	0.713
mmu-miR-145	43	miR-145	-0.865	TargetScan Human	Moderate (predicted)	1382193_at	CISD2	3	0.351
mmu-miR-145	43	miR-145	-0.865	TargetScan Human	Moderate (predicted)	1392996_at	CPEB1	3	0.719
mmu-miR-145	43	miR-145	-0.865	TargetScan Human	High (predicted)	1371404_at	EIF4B	3	0.19
mmu-miR-145	43	miR-145	-0.865	TargetScan Human	Moderate (predicted)	1369006_at	HK2	3	0.443
mmu-miR-145	43	miR-145	-0.865	TargetScan Human	Moderate (predicted)	1375247_at	MGLL	3	0.652
mmu-miR-145	43	miR-145	-0.865	TargetScan Human	High (predicted)	1376648_at	MYCN	3	0.873
mmu-miR-145	43	miR-145	-0.865	TargetScan Human	High (predicted)	1369273_a_at	NPR3 (includes EG:18162)	3	1.021
mmu-miR-145	43	miR-145	-0.865	TargetScan Human	High (predicted)	1387723_at	SEMA3A	3	1.256
mmu-miR-145	43	miR-145	-0.865	TargetScan Human	Moderate (predicted)	1368953_at	UGGT1	3	0.479
mmu-miR-145	43	miR-145	-0.865	TargetScan Human	High (predicted)	1368642_at	CDH2	2	0.387
mmu-miR-145	43	miR-145	-0.865	TargetScan Human	High (predicted)	1389104_s_at	PRDM2	2	0.294
mmu-miR-145	43	miR-145	-0.865	TargetScan Human	High (predicted)	1368517_at	SSBP3	2	0.662
mmu-miR-145	43	miR-145	-0.865	TargetScan Human	Moderate (predicted)	1377633_a_at	STT3A	2	0.716
mmu-miR-145	43	miR-145	-0.865	TargetScan Human	High (predicted)	1369407_at	TNFRSF11B	2	2.243
mmu-miR-145	43	miR-145	-0.865	TargetScan Human	High (predicted)	1374958_at	ADPGK	1	0.546
mmu-miR-145	43	miR-145	-0.865	TargetScan Human	High (predicted)	1398930_at	ATP6V0B	1	0.48
mmu-miR-145	43	miR-145	-0.865	TargetScan Human	High (predicted)	1372132_at	CNDP2	1	0.458
mmu-miR-145	43	miR-145	-0.865	TargetScan Human	High (predicted)	1374506_at	DDX31	1	0.366
mmu-miR-145	43	miR-145	-0.865	TargetScan Human	High (predicted)	1367908_at	GCSH	1	0.262
mmu-miR-145	43	miR-145	-0.865	TargetScan Human	Moderate (predicted)	1390385_at	GLCE	1	0.68
mmu-miR-145	43	miR-145	-0.865	TargetScan Human	High (predicted)	1373442_at	OS9	1	0.928
mmu-miR-145	43	miR-145	-0.865	TargetScan Human	High (predicted)	1389341_at	PLXND1	1	0.621
mmu-miR-145	43	miR-145	-0.865	TargetScan Human	High (predicted)	1370504_a_at	PMP22	1	1.471
mmu-miR-145	43	miR-145	-0.865	TargetScan Human	Moderate (predicted)	1372217_at	TMEM199	1	0.688
mmu-miR-125a-3p	17	miR-125a-3p	-0.756	TargetScan Human	Moderate (predicted)	1374654_at	BTRC	6	0.41
mmu-miR-125a-3p	17	miR-125a-3p	-0.756	TargetScan Human	Moderate (predicted)	1383890_at	HIP1 (includes EG:176224)	5	0.305
mmu-miR-125a-3p	17	miR-125a-3p	-0.756	TargetScan Human	Moderate (predicted)	1392965_a_at	SMOC2	4	1.538
mmu-miR-125a-3p	17	miR-125a-3p	-0.756	TargetScan Human	Moderate (predicted)	1370963_at	GAS7	3	1.819
mmu-miR-125a-3p	17	miR-125a-3p	-0.756	TargetScan Human	Moderate (predicted)	1368185_at	GNAZ	3	0.182
mmu-miR-125a-3p	17	miR-125a-3p	-0.756	TargetScan Human	Moderate (predicted)	1394590_at	NKIRAS1	3	0.489
mmu-miR-125a-3p	17	miR-125a-3p	-0.756	TargetScan Human	Moderate (predicted)	1398353_at	SAR1A	3	0.262
mmu-miR-125a-3p	17	miR-125a-3p	-0.756	TargetScan Human	Moderate (predicted)	1389497_at	SMYD5	3	0.739
mmu-miR-125a-3p	17	miR-125a-3p	-0.756	TargetScan Human	Moderate (predicted)	1392703_at	TBX4	3	0.451
mmu-miR-125a-3p	17	miR-125a-3p	-0.756	TargetScan Human	Moderate (predicted)	1388078_a_at	ACCN2	2	0.472
mmu-miR-125a-3p	17	miR-125a-3p	-0.756	TargetScan Human	High (predicted)	1369103_at	FYN	2	0.778
mmu-miR-125a-3p	17	miR-125a-3p	-0.756	TargetScan Human	Moderate (predicted)	1389104_s_at	PRDM2	2	0.294
mmu-miR-125a-3p	17	miR-125a-3p	-0.756	TargetScan Human	High (predicted)	1393590_at	COL23A1	1	0.331
mmu-miR-125a-3p	17	miR-125a-3p	-0.756	TargetScan Human	High (predicted)	1372118_at	HMP19	1	1.645
mmu-miR-125a-3p	17	miR-125a-3p	-0.756	TargetScan Human	High (predicted)	1384311_at	PRDM5	1	0.281
mmu-miR-125a-3p	17	miR-125a-3p	-0.756	TargetScan Human	High (predicted)	1372841_at	REEP6	1	0.983
mmu-miR-125a-3p	17	miR-125a-3p	-0.756	TargetScan Human	High (predicted)	1374668_at	SF3A1	1	0.374
rno-miR-339-3p	2	miR-339-3p	-0.694	TargetScan Human	Moderate (predicted)	1375928_at	SETD8	5	0.66
rno-miR-339-3p	2	miR-339-3p	-0.694	TargetScan Human	Moderate (predicted)	1368855_at	IGHMBP2	2	0.419
mmu-miR-339-5p	14	miR-339-5p/miR-3586-5p	-0.536	TargetScan Human	Moderate (predicted)	1387275_at	SOX11	10	0.727
mmu-miR-339-5p	14	miR-339-5p/miR-3586-5p	-0.536	TargetScan Human	High (predicted)	1388167_at	NFIB	8	0.329
mmu-miR-339-5p	14	miR-339-5p/miR-3586-5p	-0.536	TargetScan Human	Moderate (predicted)	1374654_at	BTRC	6	0.41
mmu-miR-339-5p	14	miR-339-5p/miR-3586-5p	-0.536	TargetScan Human	High (predicted)	1381394_at	SNX27	5	0.41
mmu-miR-339-5p	14	miR-339-5p/miR-3586-5p	-0.536	TargetScan Human	Moderate (predicted)	1372283_at	TRAPPC6B	5	0.327
mmu-miR-339-5p	14	miR-339-5p/miR-3586-5p	-0.536	TargetScan Human	Moderate (predicted)	1386881_at	IGFBP3	4	1.3
mmu-miR-339-5p	14	miR-339-5p/miR-3586-5p	-0.536	TargetScan Human	Moderate (predicted)	1367814_at	ATP1B1	3	2.437
mmu-miR-339-5p	14	miR-339-5p/miR-3586-5p	-0.536	TargetScan Human	Moderate (predicted)	1371404_at	EIF4B	3	0.19
mmu-miR-339-5p	14	miR-339-5p/miR-3586-5p	-0.536	TargetScan Human	Moderate (predicted)	1395421_at	IGDCC3	2	0.36
mmu-miR-339-5p	14	miR-339-5p/miR-3586-5p	-0.536	TargetScan Human	High (predicted)	1371538_at	BRSK1	1	0.907
mmu-miR-339-5p	14	miR-339-5p/miR-3586-5p	-0.536	TargetScan Human	Moderate (predicted)	1368649_at	DKC1	1	0.359
mmu-miR-339-5p	14	miR-339-5p/miR-3586-5p	-0.536	TargetScan Human	High (predicted)	1388475_at	ERI3	1	0.509
mmu-miR-339-5p	14	miR-339-5p/miR-3586-5p	-0.536	TargetScan Human	Moderate (predicted)	1376909_at	RASL10A	1	0.963
mmu-miR-339-5p	14	miR-339-5p/miR-3586-5p	-0.536	TargetScan Human	Moderate (predicted)	1377928_at	TM4SF20	1	0.255
mmu-miR-143	31	miR-143/miR-4770	-0.53	TargetScan Human	High (predicted)	1376341_at	ANKRD12	7	0.271
mmu-miR-143	31	miR-143/miR-4770	-0.53	TargetScan Human	Moderate (predicted)	1374654_at	BTRC	6	0.41
mmu-miR-143	31	miR-143/miR-4770	-0.53	TargetScan Human	High (predicted)	1373677_at	SLC39A10	6	0.422
mmu-miR-143	31	miR-143/miR-4770	-0.53	TargetScan Human	High (predicted)	1388415_at	CTNND1	5	0.344
mmu-miR-143	31	miR-143/miR-4770	-0.53	TargetScan Human	Moderate (predicted)	1383890_at	HIP1 (includes EG:176224)	5	0.305
mmu-miR-143	31	miR-143/miR-4770	-0.53	TargetScan Human	High (predicted)	1368123_at	IGF1R	5	0.503
mmu-miR-143	31	miR-143/miR-4770	-0.53	TargetScan Human	High (predicted)	1387165_at	MAF	5	1.219
mmu-miR-143	31	miR-143/miR-4770	-0.53	TargetScan Human	Moderate (predicted)	1392999_at	NETO2	5	2.787
mmu-miR-143	31	miR-143/miR-4770	-0.53	TargetScan Human	Moderate (predicted)	1382396_at	UBFD1	5	0.325
mmu-miR-143	31	miR-143/miR-4770	-0.53	TargetScan Human	Moderate (predicted)	1386881_at	IGFBP3	4	1.3
mmu-miR-143	31	miR-143/miR-4770	-0.53	TargetScan Human	Moderate (predicted)	1387983_at	THRB	4	0.235
mmu-miR-143	31	miR-143/miR-4770	-0.53	TargetScan Human	High (predicted)	1374586_at	ARL15	3	0.773
mmu-miR-143	31	miR-143/miR-4770	-0.53	TargetScan Human	High (predicted)	1396248_at	GNS	3	0.512
mmu-miR-143	31	miR-143/miR-4770	-0.53	TargetScan Human	High (predicted)	1369006_at	HK2	3	0.443
mmu-miR-143	31	miR-143/miR-4770	-0.53	TargetScan Human	High (predicted)	1369273_a_at	NPR3 (includes EG:18162)	3	1.021
mmu-miR-143	31	miR-143/miR-4770	-0.53	TargetScan Human	Moderate (predicted)	1376879_at	RWDD4	3	0.313
mmu-miR-143	31	miR-143/miR-4770	-0.53	TargetScan Human	High (predicted)	1382993_at	BBC3	2	0.46
mmu-miR-143	31	miR-143/miR-4770	-0.53	miRecords	Experimentally Observed	1392678_a_at	DNMT3A	2	0.343
mmu-miR-143	31	miR-143/miR-4770	-0.53	TargetScan Human	Moderate (predicted)	1380172_at	KIF5C	2	0.69
mmu-miR-143	31	miR-143/miR-4770	-0.53	TarBase	Experimentally Observed	1398297_at	MAPK12	2	0.413
mmu-miR-143	31	miR-143/miR-4770	-0.53	TargetScan Human	High (predicted)	1388157_at	MARCKS	2	0.62
mmu-miR-143	31	miR-143/miR-4770	-0.53	TargetScan Human	High (predicted)	1390813_at	MSI2	2	1.776
mmu-miR-143	31	miR-143/miR-4770	-0.53	TargetScan Human	High (predicted)	1376023_at	RARG	2	0.234
mmu-miR-143	31	miR-143/miR-4770	-0.53	TargetScan Human	High (predicted)	1397740_at	SFXN1	2	0.349
mmu-miR-143	31	miR-143/miR-4770	-0.53	TargetScan Human	Moderate (predicted)	1370848_at	SLC2A1	2	0.409
mmu-miR-143	31	miR-143/miR-4770	-0.53	TargetScan Human	High (predicted)	1370953_at	CCDC58	1	0.396
mmu-miR-143	31	miR-143/miR-4770	-0.53	TargetScan Human	High (predicted)	1385104_at	EFS	1	0.411
mmu-miR-143	31	miR-143/miR-4770	-0.53	TargetScan Human	High (predicted)	1393558_at	ITGA6	1	0.885
mmu-miR-143	31	miR-143/miR-4770	-0.53	TargetScan Human	High (predicted)	1368279_at	MLLT3	1	0.606
mmu-miR-143	31	miR-143/miR-4770	-0.53	TargetScan Human	High (predicted)	1367991_at	MOGS	1	0.506
mmu-miR-143	31	miR-143/miR-4770	-0.53	TargetScan Human	Moderate (predicted)	1391014_at	ZMYND19	1	0.329
mmu-miR-342-3p	28	miR-342-3p	-0.525	TargetScan Human	Moderate (predicted)	1376341_at	ANKRD12	7	0.271
mmu-miR-342-3p	28	miR-342-3p	-0.525	TargetScan Human	Moderate (predicted)	1373677_at	SLC39A10	6	0.422
mmu-miR-342-3p	28	miR-342-3p	-0.525	TargetScan Human	Moderate (predicted)	1372015_at	TACC1	6	0.274
mmu-miR-342-3p	28	miR-342-3p	-0.525	TargetScan Human	High (predicted)	1383890_at	HIP1 (includes EG:176224)	5	0.305
mmu-miR-342-3p	28	miR-342-3p	-0.525	TargetScan Human	Moderate (predicted)	1392999_at	NETO2	5	2.787
mmu-miR-342-3p	28	miR-342-3p	-0.525	TargetScan Human	Moderate (predicted)	1382604_at	POLR3G	5	0.303
mmu-miR-342-3p	28	miR-342-3p	-0.525	TargetScan Human	Moderate (predicted)	1375928_at	SETD8	5	0.66
mmu-miR-342-3p	28	miR-342-3p	-0.525	TargetScan Human	High (predicted)	1372283_at	TRAPPC6B	5	0.327
mmu-miR-342-3p	28	miR-342-3p	-0.525	TargetScan Human	Moderate (predicted)	1383341_at	CAB39L	4	0.125
mmu-miR-342-3p	28	miR-342-3p	-0.525	TargetScan Human	Moderate (predicted)	1393173_at	RASA1	4	0.428
mmu-miR-342-3p	28	miR-342-3p	-0.525	TargetScan Human	High (predicted)	1375302_at	ZBTB4	4	0.384
mmu-miR-342-3p	28	miR-342-3p	-0.525	TargetScan Human	High (predicted)	1371404_at	EIF4B	3	0.19
mmu-miR-342-3p	28	miR-342-3p	-0.525	TargetScan Human	Moderate (predicted)	1396248_at	GNS	3	0.512
mmu-miR-342-3p	28	miR-342-3p	-0.525	TargetScan Human	Moderate (predicted)	1372091_at	MID1IP1	3	0.217
mmu-miR-342-3p	28	miR-342-3p	-0.525	TargetScan Human	High (predicted)	1393638_at	PTGER4	3	3.779
mmu-miR-342-3p	28	miR-342-3p	-0.525	TargetScan Human	High (predicted)	1370261_at	RPS6KA1 (includes EG:20111)	3	0.43
mmu-miR-342-3p	28	miR-342-3p	-0.525	TargetScan Human	High (predicted)	1390529_at	CD83	2	2.01
mmu-miR-342-3p	28	miR-342-3p	-0.525	TargetScan Human	Moderate (predicted)	1383447_at	ETV5	2	2.335
mmu-miR-342-3p	28	miR-342-3p	-0.525	TargetScan Human	High (predicted)	1394022_at	ID4	2	1.485
mmu-miR-342-3p	28	miR-342-3p	-0.525	TargetScan Human	High (predicted)	1387698_at	KCNJ11	2	0.646
mmu-miR-342-3p	28	miR-342-3p	-0.525	TargetScan Human	High (predicted)	1390813_at	MSI2	2	1.776
mmu-miR-342-3p	28	miR-342-3p	-0.525	TargetScan Human	High (predicted)	1370432_at	POU3F1	2	0.646
mmu-miR-342-3p	28	miR-342-3p	-0.525	TargetScan Human	Moderate (predicted)	1368517_at	SSBP3	2	0.662
mmu-miR-342-3p	28	miR-342-3p	-0.525	TargetScan Human	High (predicted)	1384118_at	ZNF329	2	0.264
mmu-miR-342-3p	28	miR-342-3p	-0.525	TargetScan Human	High (predicted)	1395346_at	AAMP	1	0.141
mmu-miR-342-3p	28	miR-342-3p	-0.525	TargetScan Human	Moderate (predicted)	1368315_at	ENTPD6	1	0.512
mmu-miR-342-3p	28	miR-342-3p	-0.525	TargetScan Human	Moderate (predicted)	1389572_at	ME3	1	0.847
mmu-miR-342-3p	28	miR-342-3p	-0.525	TargetScan Human	High (predicted)	1383399_at	SV2A	1	1.269
mmu-miR-142-3p	18	miR-142-3p	-0.52	TargetScan Human	High (predicted)	1387275_at	SOX11	10	0.727
mmu-miR-142-3p	18	miR-142-3p	-0.52	TargetScan Human	High (predicted)	1373872_at	MGAT4A	6	0.629
mmu-miR-142-3p	18	miR-142-3p	-0.52	TargetScan Human	High (predicted)	1373677_at	SLC39A10	6	0.422
mmu-miR-142-3p	18	miR-142-3p	-0.52	TargetScan Human	High (predicted)	1371644_at	TWF1 (includes EG:19230)	6	0.527
mmu-miR-142-3p	18	miR-142-3p	-0.52	TargetScan Human	High (predicted)	1388415_at	CTNND1	5	0.344
mmu-miR-142-3p	18	miR-142-3p	-0.52	TargetScan Human	High (predicted)	1388332_at	RAC1	4	0.312
mmu-miR-142-3p	18	miR-142-3p	-0.52	TargetScan Human	High (predicted)	1374586_at	ARL15	3	0.773
mmu-miR-142-3p	18	miR-142-3p	-0.52	TargetScan Human	High (predicted)	1375247_at	MGLL	3	0.652
mmu-miR-142-3p	18	miR-142-3p	-0.52	TargetScan Human	Moderate (predicted)	1397335_at	SEMA3D	3	1.231
mmu-miR-142-3p	18	miR-142-3p	-0.52	TargetScan Human	High (predicted)	1375117_at	AKT1S1	2	0.37
mmu-miR-142-3p	18	miR-142-3p	-0.52	TargetScan Human	High (predicted)	1376827_at	EML4	2	0.474
mmu-miR-142-3p	18	miR-142-3p	-0.52	TargetScan Human	High (predicted)	1398829_at	FKBP1A	2	0.39
mmu-miR-142-3p	18	miR-142-3p	-0.52	TargetScan Human	High (predicted)	1388157_at	MARCKS	2	0.62
mmu-miR-142-3p	18	miR-142-3p	-0.52	TargetScan Human	High (predicted)	1376023_at	RARG	2	0.234
mmu-miR-142-3p	18	miR-142-3p	-0.52	TargetScan Human	High (predicted)	1398862_at	ATP2A2	1	0.202
mmu-miR-142-3p	18	miR-142-3p	-0.52	TargetScan Human	High (predicted)	1369453_at	EPN1	1	0.545
mmu-miR-142-3p	18	miR-142-3p	-0.52	TargetScan Human	High (predicted)	1391434_at	RAB3A	1	1.046
mmu-miR-142-3p	18	miR-142-3p	-0.52	TargetScan Human	High (predicted)	1382400_at	RLF	1	0.323
rno-miR-450a	2	miR-450a (human, mouse, rat)	-0.507	TargetScan Human	Moderate (predicted)	1387383_at	GABBR2	5	1.031
rno-miR-450a	2	miR-450a (human, mouse, rat)	-0.507	TargetScan Human	High (predicted)	1382826_at	ZNF385A	3	0.409
mmu-miR-20b	49	miR-20a/miR-106b/miR-17-5p (includes others)	-0.498	TargetScan Human	High (predicted)	1388167_at	NFIB	8	0.329
mmu-miR-20b	49	miR-20a/miR-106b/miR-17-5p (includes others)	-0.498	TargetScan Human	High (predicted)	1376341_at	ANKRD12	7	0.271
mmu-miR-20b	49	miR-20a/miR-106b/miR-17-5p (includes others)	-0.498	TargetScan Human	High (predicted)	1377404_at	STC1	7	2.114
mmu-miR-20b	49	miR-20a/miR-106b/miR-17-5p (includes others)	-0.498	TargetScan Human	High (predicted)	1380216_at	PIKFYVE	6	0.746
mmu-miR-20b	49	miR-20a/miR-106b/miR-17-5p (includes others)	-0.498	TargetScan Human	High (predicted)	1372015_at	TACC1	6	0.274
mmu-miR-20b	49	miR-20a/miR-106b/miR-17-5p (includes others)	-0.498	TargetScan Human	High (predicted)	1371644_at	TWF1 (includes EG:19230)	6	0.527
mmu-miR-20b	49	miR-20a/miR-106b/miR-17-5p (includes others)	-0.498	TargetScan Human	High (predicted)	1387383_at	GABBR2	5	1.031
mmu-miR-20b	49	miR-20a/miR-106b/miR-17-5p (includes others)	-0.498	TargetScan Human	Moderate (predicted)	1392999_at	NETO2	5	2.787
mmu-miR-20b	49	miR-20a/miR-106b/miR-17-5p (includes others)	-0.498	TargetScan Human	High (predicted)	1382604_at	POLR3G	5	0.303
mmu-miR-20b	49	miR-20a/miR-106b/miR-17-5p (includes others)	-0.498	TargetScan Human	High (predicted)	1382396_at	UBFD1	5	0.325
mmu-miR-20b	49	miR-20a/miR-106b/miR-17-5p (includes others)	-0.498	TargetScan Human	Moderate (predicted)	1383341_at	CAB39L	4	0.125
mmu-miR-20b	49	miR-20a/miR-106b/miR-17-5p (includes others)	-0.498	TargetScan Human	High (predicted)	1373080_at	PAPOLA	4	0.287
mmu-miR-20b	49	miR-20a/miR-106b/miR-17-5p (includes others)	-0.498	TargetScan Human	High (predicted)	1392965_a_at	SMOC2	4	1.538
mmu-miR-20b	49	miR-20a/miR-106b/miR-17-5p (includes others)	-0.498	TargetScan Human	High (predicted)	1387983_at	THRB	4	0.235
mmu-miR-20b	49	miR-20a/miR-106b/miR-17-5p (includes others)	-0.498	TargetScan Human	High (predicted)	1375302_at	ZBTB4	4	0.384
mmu-miR-20b	49	miR-20a/miR-106b/miR-17-5p (includes others)	-0.498	TargetScan Human	High (predicted)	1373335_at	ZDHHC9	4	2.182
mmu-miR-20b	49	miR-20a/miR-106b/miR-17-5p (includes others)	-0.498	TargetScan Human	Moderate (predicted)	1396100_at	AGGF1	3	0.224
mmu-miR-20b	49	miR-20a/miR-106b/miR-17-5p (includes others)	-0.498	TargetScan Human	High (predicted)	1367960_at	ARL4A	3	1.076
mmu-miR-20b	49	miR-20a/miR-106b/miR-17-5p (includes others)	-0.498	TargetScan Human	High (predicted)	1370810_at	CCND2	3	0.713
mmu-miR-20b	49	miR-20a/miR-106b/miR-17-5p (includes others)	-0.498	TargetScan Human	High (predicted)	1368174_at	EGLN3	3	0.432
mmu-miR-20b	49	miR-20a/miR-106b/miR-17-5p (includes others)	-0.498	TargetScan Human	High (predicted)	1396248_at	GNS	3	0.512
mmu-miR-20b	49	miR-20a/miR-106b/miR-17-5p (includes others)	-0.498	TargetScan Human	Moderate (predicted)	1371363_at	GPD1	3	2.18
mmu-miR-20b	49	miR-20a/miR-106b/miR-17-5p (includes others)	-0.498	TargetScan Human	High (predicted)	1375247_at	MGLL	3	0.652
mmu-miR-20b	49	miR-20a/miR-106b/miR-17-5p (includes others)	-0.498	TargetScan Human	High (predicted)	1376648_at	MYCN	3	0.873
mmu-miR-20b	49	miR-20a/miR-106b/miR-17-5p (includes others)	-0.498	TargetScan Human	High (predicted)	1394590_at	NKIRAS1	3	0.489
mmu-miR-20b	49	miR-20a/miR-106b/miR-17-5p (includes others)	-0.498	TargetScan Human	Moderate (predicted)	1370156_at	PRNP	3	1.089
mmu-miR-20b	49	miR-20a/miR-106b/miR-17-5p (includes others)	-0.498	TargetScan Human	Moderate (predicted)	1393638_at	PTGER4	3	3.779
mmu-miR-20b	49	miR-20a/miR-106b/miR-17-5p (includes others)	-0.498	TargetScan Human	High (predicted)	1375934_at	RNF128	3	2.265
mmu-miR-20b	49	miR-20a/miR-106b/miR-17-5p (includes others)	-0.498	TargetScan Human	High (predicted)	1370261_at	RPS6KA1 (includes EG:20111)	3	0.43
mmu-miR-20b	49	miR-20a/miR-106b/miR-17-5p (includes others)	-0.498	TargetScan Human	High (predicted)	1392529_at	SPRY4	3	2.581
mmu-miR-20b	49	miR-20a/miR-106b/miR-17-5p (includes others)	-0.498	TargetScan Human	High (predicted)	1398263_at	SYNE1	3	0.83
mmu-miR-20b	49	miR-20a/miR-106b/miR-17-5p (includes others)	-0.498	TargetScan Human	High (predicted)	1367823_at	TIMP2 (includes EG:21858)	3	0.504
mmu-miR-20b	49	miR-20a/miR-106b/miR-17-5p (includes others)	-0.498	TargetScan Human	High (predicted)	1382826_at	ZNF385A	3	0.409
mmu-miR-20b	49	miR-20a/miR-106b/miR-17-5p (includes others)	-0.498	TargetScan Human	High (predicted)	1367898_at	BNIP3L	2	0.237
mmu-miR-20b	49	miR-20a/miR-106b/miR-17-5p (includes others)	-0.498	TargetScan Human	High (predicted)	1368072_at	BTG3	2	0.712
mmu-miR-20b	49	miR-20a/miR-106b/miR-17-5p (includes others)	-0.498	TargetScan Human	High (predicted)	1388485_at	CXCL14	2	1.006
mmu-miR-20b	49	miR-20a/miR-106b/miR-17-5p (includes others)	-0.498	TargetScan Human	High (predicted)	1394473_at	ELK3	2	1.857
mmu-miR-20b	49	miR-20a/miR-106b/miR-17-5p (includes others)	-0.498	TargetScan Human	Moderate (predicted)	1383447_at	ETV5	2	2.335
mmu-miR-20b	49	miR-20a/miR-106b/miR-17-5p (includes others)	-0.498	TargetScan Human	High (predicted)	1390522_at	KDM2A	2	0.448
mmu-miR-20b	49	miR-20a/miR-106b/miR-17-5p (includes others)	-0.498	TargetScan Human	Moderate (predicted)	1380172_at	KIF5C	2	0.69
mmu-miR-20b	49	miR-20a/miR-106b/miR-17-5p (includes others)	-0.498	TarBase,TargetScan Human,miRecords	Experimentally Observed,High (predicted)	1368403_at	RBL2 (includes EG:100331892)	2	0.531
mmu-miR-20b	49	miR-20a/miR-106b/miR-17-5p (includes others)	-0.498	TargetScan Human	High (predicted)	1368928_at	TRIM3	2	0.765
mmu-miR-20b	49	miR-20a/miR-106b/miR-17-5p (includes others)	-0.498	TargetScan Human	High (predicted)	1371336_at	HN1	1	0.291
mmu-miR-20b	49	miR-20a/miR-106b/miR-17-5p (includes others)	-0.498	TargetScan Human	Moderate (predicted)	1370078_at	LIN7B	1	0.347
mmu-miR-20b	49	miR-20a/miR-106b/miR-17-5p (includes others)	-0.498	TargetScan Human	High (predicted)	1387200_at	OLIG1	1	0.334
mmu-miR-20b	49	miR-20a/miR-106b/miR-17-5p (includes others)	-0.498	TargetScan Human	High (predicted)	1390031_at	ORAI1	1	0.539
mmu-miR-20b	49	miR-20a/miR-106b/miR-17-5p (includes others)	-0.498	TargetScan Human	High (predicted)	1372182_at	PFKP	1	1.451
mmu-miR-20b	49	miR-20a/miR-106b/miR-17-5p (includes others)	-0.498	TargetScan Human	High (predicted)	1391194_at	SALL1	2	0.986
mmu-miR-20b	49	miR-20a/miR-106b/miR-17-5p (includes others)	-0.498	TargetScan Human	High (predicted)	1370304_at	TIMM17A	1	0.315
mmu-miR-542-3p	18	miR-542-3p	-0.491	TargetScan Human	Moderate (predicted)	1387275_at	SOX11	10	0.727
mmu-miR-542-3p	18	miR-542-3p	-0.491	TargetScan Human	Moderate (predicted)	1385481_at	DSEL	7	0.412
mmu-miR-542-3p	18	miR-542-3p	-0.491	TargetScan Human	High (predicted)	1377404_at	STC1	7	2.114
mmu-miR-542-3p	18	miR-542-3p	-0.491	TargetScan Human	High (predicted)	1373677_at	SLC39A10	6	0.422
mmu-miR-542-3p	18	miR-542-3p	-0.491	TargetScan Human	High (predicted)	1394513_at	CCDC43	5	0.209
mmu-miR-542-3p	18	miR-542-3p	-0.491	TargetScan Human	Moderate (predicted)	1398847_at	NUDT4	5	0.784
mmu-miR-542-3p	18	miR-542-3p	-0.491	TargetScan Human	Moderate (predicted)	1384740_at	QSOX2	5	0.561
mmu-miR-542-3p	18	miR-542-3p	-0.491	TargetScan Human	Moderate (predicted)	1388332_at	RAC1	4	0.312
mmu-miR-542-3p	18	miR-542-3p	-0.491	TargetScan Human	High (predicted)	1394107_at	TBL1XR1	4	0.33
mmu-miR-542-3p	18	miR-542-3p	-0.491	TargetScan Human	Moderate (predicted)	1382206_a_at	AKAP2/PALM2-AKAP2	3	0.443
mmu-miR-542-3p	18	miR-542-3p	-0.491	TargetScan Human	High (predicted)	1370963_at	GAS7	3	1.819
mmu-miR-542-3p	18	miR-542-3p	-0.491	TargetScan Human	Moderate (predicted)	1368185_at	GNAZ	3	0.182
mmu-miR-542-3p	18	miR-542-3p	-0.491	TargetScan Human	High (predicted)	1371363_at	GPD1	3	2.18
mmu-miR-542-3p	18	miR-542-3p	-0.491	TargetScan Human	Moderate (predicted)	1380548_at	IFT57	3	0.292
mmu-miR-542-3p	18	miR-542-3p	-0.491	TargetScan Human	High (predicted)	1389532_at	NEBL	3	0.985
mmu-miR-542-3p	18	miR-542-3p	-0.491	TargetScan Human	Moderate (predicted)	1392529_at	SPRY4	3	2.581
mmu-miR-542-3p	18	miR-542-3p	-0.491	TargetScan Human	Moderate (predicted)	1398829_at	FKBP1A	2	0.39
mmu-miR-542-3p	18	miR-542-3p	-0.491	TargetScan Human	High (predicted)	1388821_at	TRIB2	2	1.81
mmu-miR-217	29	miR-217	-0.465	TargetScan Human	High (predicted)	1387275_at	SOX11	10	0.727
mmu-miR-217	29	miR-217	-0.465	TargetScan Human	Moderate (predicted)	1385481_at	DSEL	7	0.412
mmu-miR-217	29	miR-217	-0.465	TargetScan Human	High (predicted)	1373872_at	MGAT4A	6	0.629
mmu-miR-217	29	miR-217	-0.465	TargetScan Human	High (predicted)	1380216_at	PIKFYVE	6	0.746
mmu-miR-217	29	miR-217	-0.465	TargetScan Human	High (predicted)	1373677_at	SLC39A10	6	0.422
mmu-miR-217	29	miR-217	-0.465	TargetScan Human	High (predicted)	1372015_at	TACC1	6	0.274
mmu-miR-217	29	miR-217	-0.465	TargetScan Human	Moderate (predicted)	1388415_at	CTNND1	5	0.344
mmu-miR-217	29	miR-217	-0.465	TargetScan Human	High (predicted)	1387165_at	MAF	5	1.219
mmu-miR-217	29	miR-217	-0.465	TargetScan Human	High (predicted)	1375928_at	SETD8	5	0.66
mmu-miR-217	29	miR-217	-0.465	TargetScan Human	High (predicted)	1381394_at	SNX27	5	0.41
mmu-miR-217	29	miR-217	-0.465	TargetScan Human	Moderate (predicted)	1399163_a_at	HOMER1	4	0.598
mmu-miR-217	29	miR-217	-0.465	TargetScan Human	Moderate (predicted)	1388332_at	RAC1	4	0.312
mmu-miR-217	29	miR-217	-0.465	TargetScan Human	Moderate (predicted)	1388750_at	TFRC	4	1.422
mmu-miR-217	29	miR-217	-0.465	TargetScan Human	Moderate (predicted)	1387983_at	THRB	4	0.235
mmu-miR-217	29	miR-217	-0.465	TargetScan Human	High (predicted)	1396100_at	AGGF1	3	0.224
mmu-miR-217	29	miR-217	-0.465	TargetScan Human	High (predicted)	1382206_a_at	AKAP2/PALM2-AKAP2	3	0.443
mmu-miR-217	29	miR-217	-0.465	TargetScan Human	High (predicted)	1367960_at	ARL4A	3	1.076
mmu-miR-217	29	miR-217	-0.465	TargetScan Human	High (predicted)	1367814_at	ATP1B1	3	2.437
mmu-miR-217	29	miR-217	-0.465	TargetScan Human	Moderate (predicted)	1370810_at	CCND2	3	0.713
mmu-miR-217	29	miR-217	-0.465	TargetScan Human	Moderate (predicted)	1368185_at	GNAZ	3	0.182
mmu-miR-217	29	miR-217	-0.465	TargetScan Human	Moderate (predicted)	1368097_a_at	RTN1 (includes EG:104001)	3	3.176
mmu-miR-217	29	miR-217	-0.465	TargetScan Human	High (predicted)	1387723_at	SEMA3A	3	1.256
mmu-miR-217	29	miR-217	-0.465	TargetScan Human	Moderate (predicted)	1367898_at	BNIP3L	2	0.237
mmu-miR-217	29	miR-217	-0.465	TargetScan Human	Moderate (predicted)	1388485_at	CXCL14	2	1.006
mmu-miR-217	29	miR-217	-0.465	TargetScan Human	High (predicted)	1373142_at	GHITM	2	0.695
mmu-miR-217	29	miR-217	-0.465	TargetScan Human	Moderate (predicted)	1369679_a_at	NFIA	2	0.567
mmu-miR-217	29	miR-217	-0.465	TargetScan Human	Moderate (predicted)	1371620_at	PRELID1	2	0.502
mmu-miR-217	29	miR-217	-0.465	TargetScan Human	Moderate (predicted)	1377633_a_at	STT3A	2	0.716
mmu-miR-217	29	miR-217	-0.465	TargetScan Human	High (predicted)	1368170_at	SLC6A1	1	1.504
mmu-miR-301a	37	miR-130a/miR-130b/miR-301a (includes others)	-0.37	TargetScan Human	High (predicted)	1388167_at	NFIB	8	0.329
mmu-miR-301a	37	miR-130a/miR-130b/miR-301a (includes others)	-0.37	TargetScan Human	High (predicted)	1376341_at	ANKRD12	7	0.271
mmu-miR-301a	37	miR-130a/miR-130b/miR-301a (includes others)	-0.37	TargetScan Human	High (predicted)	1385481_at	DSEL	7	0.412
mmu-miR-301a	37	miR-130a/miR-130b/miR-301a (includes others)	-0.37	TargetScan Human	High (predicted)	1377404_at	STC1	7	2.114
mmu-miR-301a	37	miR-130a/miR-130b/miR-301a (includes others)	-0.37	TargetScan Human	High (predicted)	1380216_at	PIKFYVE	6	0.746
mmu-miR-301a	37	miR-130a/miR-130b/miR-301a (includes others)	-0.37	TargetScan Human	High (predicted)	1373677_at	SLC39A10	6	0.422
mmu-miR-301a	37	miR-130a/miR-130b/miR-301a (includes others)	-0.37	TargetScan Human	High (predicted)	1372015_at	TACC1	6	0.274
mmu-miR-301a	37	miR-130a/miR-130b/miR-301a (includes others)	-0.37	TargetScan Human	Moderate (predicted)	1371644_at	TWF1 (includes EG:19230)	6	0.527
mmu-miR-301a	37	miR-130a/miR-130b/miR-301a (includes others)	-0.37	TargetScan Human	High (predicted)	1387165_at	MAF	5	1.219
mmu-miR-301a	37	miR-130a/miR-130b/miR-301a (includes others)	-0.37	TargetScan Human	Moderate (predicted)	1398847_at	NUDT4	5	0.784
mmu-miR-301a	37	miR-130a/miR-130b/miR-301a (includes others)	-0.37	TargetScan Human	High (predicted)	1381394_at	SNX27	5	0.41
mmu-miR-301a	37	miR-130a/miR-130b/miR-301a (includes others)	-0.37	TargetScan Human	High (predicted)	1382396_at	UBFD1	5	0.325
mmu-miR-301a	37	miR-130a/miR-130b/miR-301a (includes others)	-0.37	TargetScan Human	Moderate (predicted)	1383341_at	CAB39L	4	0.125
mmu-miR-301a	37	miR-130a/miR-130b/miR-301a (includes others)	-0.37	TargetScan Human	Moderate (predicted)	1399163_a_at	HOMER1	4	0.598
mmu-miR-301a	37	miR-130a/miR-130b/miR-301a (includes others)	-0.37	TargetScan Human	High (predicted)	1393173_at	RASA1	4	0.428
mmu-miR-301a	37	miR-130a/miR-130b/miR-301a (includes others)	-0.37	TargetScan Human	High (predicted)	1392965_a_at	SMOC2	4	1.538
mmu-miR-301a	37	miR-130a/miR-130b/miR-301a (includes others)	-0.37	TargetScan Human	High (predicted)	1394107_at	TBL1XR1	4	0.33
mmu-miR-301a	37	miR-130a/miR-130b/miR-301a (includes others)	-0.37	TargetScan Human	Moderate (predicted)	1385342_at	TWISTNB	4	0.606
mmu-miR-301a	37	miR-130a/miR-130b/miR-301a (includes others)	-0.37	TargetScan Human	High (predicted)	1375302_at	ZBTB4	4	0.384
mmu-miR-301a	37	miR-130a/miR-130b/miR-301a (includes others)	-0.37	TargetScan Human	High (predicted)	1367960_at	ARL4A	3	1.076
mmu-miR-301a	37	miR-130a/miR-130b/miR-301a (includes others)	-0.37	TargetScan Human	High (predicted)	1392996_at	CPEB1	3	0.719
mmu-miR-301a	37	miR-130a/miR-130b/miR-301a (includes others)	-0.37	TargetScan Human	High (predicted)	1368174_at	EGLN3	3	0.432
mmu-miR-301a	37	miR-130a/miR-130b/miR-301a (includes others)	-0.37	TargetScan Human	High (predicted)	1372091_at	MID1IP1	3	0.217
mmu-miR-301a	37	miR-130a/miR-130b/miR-301a (includes others)	-0.37	TargetScan Human	High (predicted)	1370156_at	PRNP	3	1.089
mmu-miR-301a	37	miR-130a/miR-130b/miR-301a (includes others)	-0.37	TargetScan Human	High (predicted)	1368097_a_at	RTN1 (includes EG:104001)	3	3.176
mmu-miR-301a	37	miR-130a/miR-130b/miR-301a (includes others)	-0.37	TargetScan Human	High (predicted)	1367823_at	TIMP2 (includes EG:21858)	3	0.504
mmu-miR-301a	37	miR-130a/miR-130b/miR-301a (includes others)	-0.37	TarBase,TargetScan Human,miRecords	Experimentally Observed,High (predicted)	1380583_s_at	CSF1 (includes EG:12977)	2	0.38
mmu-miR-301a	37	miR-130a/miR-130b/miR-301a (includes others)	-0.37	TargetScan Human	High (predicted)	1394473_at	ELK3	2	1.857
mmu-miR-301a	37	miR-130a/miR-130b/miR-301a (includes others)	-0.37	TargetScan Human	High (predicted)	1390522_at	KDM2A	2	0.448
mmu-miR-301a	37	miR-130a/miR-130b/miR-301a (includes others)	-0.37	TargetScan Human	High (predicted)	1370848_at	SLC2A1	2	0.409
mmu-miR-301a	37	miR-130a/miR-130b/miR-301a (includes others)	-0.37	TargetScan Human	High (predicted)	1368928_at	TRIM3	2	0.765
mmu-miR-301a	37	miR-130a/miR-130b/miR-301a (includes others)	-0.37	TargetScan Human	High (predicted)	1369159_at	AR	1	1.148
mmu-miR-301a	37	miR-130a/miR-130b/miR-301a (includes others)	-0.37	TargetScan Human	High (predicted)	1391425_at	NCKIPSD	1	0.318
mmu-miR-301a	37	miR-130a/miR-130b/miR-301a (includes others)	-0.37	TargetScan Human	High (predicted)	1382138_at	NRARP	1	1.213
mmu-miR-301a	37	miR-130a/miR-130b/miR-301a (includes others)	-0.37	TargetScan Human	High (predicted)	1379279_at	STIM2	1	1.45
mmu-miR-301a	37	miR-130a/miR-130b/miR-301a (includes others)	-0.37	TargetScan Human	Moderate (predicted)	1370323_at	THOP1	1	0.8
mmu-miR-301a	37	miR-130a/miR-130b/miR-301a (includes others)	-0.37	TargetScan Human	High (predicted)	1392731_at	TNFRSF1B	1	0.304
mmu-miR-34b-3p	30	miR-34c*/miR-34c-3p/miR-34b* (includes others)	0.36	TargetScan Human	Moderate (predicted)	1382646_at	PRPF4B	9	-0.318
mmu-miR-34b-3p	30	miR-34c*/miR-34c-3p/miR-34b* (includes others)	0.36	TargetScan Human	High (predicted)	1387837_at	APC	7	-0.408
mmu-miR-34b-3p	30	miR-34c*/miR-34c-3p/miR-34b* (includes others)	0.36	TargetScan Human	Moderate (predicted)	1375140_at	MBNL2	7	-0.924
mmu-miR-34b-3p	30	miR-34c*/miR-34c-3p/miR-34b* (includes others)	0.36	TargetScan Human	High (predicted)	1376058_at	MTUS1	7	-0.491
mmu-miR-34b-3p	30	miR-34c*/miR-34c-3p/miR-34b* (includes others)	0.36	TargetScan Human	Moderate (predicted)	1378112_at	KAT6A	6	-0.383
mmu-miR-34b-3p	30	miR-34c*/miR-34c-3p/miR-34b* (includes others)	0.36	TargetScan Human	Moderate (predicted)	1399034_at	PCNX	6	-1.099
mmu-miR-34b-3p	30	miR-34c*/miR-34c-3p/miR-34b* (includes others)	0.36	TargetScan Human	Moderate (predicted)	1376762_at	PLEKHA1	6	-1.205
mmu-miR-34b-3p	30	miR-34c*/miR-34c-3p/miR-34b* (includes others)	0.36	TargetScan Human	Moderate (predicted)	1370978_at	SCAMP1	6	-0.78
mmu-miR-34b-3p	30	miR-34c*/miR-34c-3p/miR-34b* (includes others)	0.36	TargetScan Human	High (predicted)	1398823_at	TSNAX	6	-0.612
mmu-miR-34b-3p	30	miR-34c*/miR-34c-3p/miR-34b* (includes others)	0.36	TargetScan Human	High (predicted)	1387451_at	DCBLD2	5	-0.501
mmu-miR-34b-3p	30	miR-34c*/miR-34c-3p/miR-34b* (includes others)	0.36	TargetScan Human	Moderate (predicted)	1367806_at	GLS	5	-0.342
mmu-miR-34b-3p	30	miR-34c*/miR-34c-3p/miR-34b* (includes others)	0.36	TargetScan Human	Moderate (predicted)	1393366_at	LEMD3	5	-0.31
mmu-miR-34b-3p	30	miR-34c*/miR-34c-3p/miR-34b* (includes others)	0.36	TargetScan Human	Moderate (predicted)	1377905_at	LSM14A	5	-0.514
mmu-miR-34b-3p	30	miR-34c*/miR-34c-3p/miR-34b* (includes others)	0.36	TargetScan Human	Moderate (predicted)	1387345_at	PSME4	5	-0.338
mmu-miR-34b-3p	30	miR-34c*/miR-34c-3p/miR-34b* (includes others)	0.36	TargetScan Human	Moderate (predicted)	1368645_at	PTPN1	5	-0.637
mmu-miR-34b-3p	30	miR-34c*/miR-34c-3p/miR-34b* (includes others)	0.36	TargetScan Human	Moderate (predicted)	1372243_at	CAB39	4	-0.251
mmu-miR-34b-3p	30	miR-34c*/miR-34c-3p/miR-34b* (includes others)	0.36	TargetScan Human	Moderate (predicted)	1367890_at	CASP2	4	-0.419
mmu-miR-34b-3p	30	miR-34c*/miR-34c-3p/miR-34b* (includes others)	0.36	TargetScan Human	Moderate (predicted)	1387440_at	IREB2	4	-0.436
mmu-miR-34b-3p	30	miR-34c*/miR-34c-3p/miR-34b* (includes others)	0.36	TargetScan Human	Moderate (predicted)	1373410_at	MEF2C	4	-0.403
mmu-miR-34b-3p	30	miR-34c*/miR-34c-3p/miR-34b* (includes others)	0.36	TargetScan Human	Moderate (predicted)	1373571_at	RTN3	4	-0.677
mmu-miR-34b-3p	30	miR-34c*/miR-34c-3p/miR-34b* (includes others)	0.36	TargetScan Human	Moderate (predicted)	1370195_at	SNAP23	4	-0.433
mmu-miR-34b-3p	30	miR-34c*/miR-34c-3p/miR-34b* (includes others)	0.36	TargetScan Human	Moderate (predicted)	1397853_s_at	ARHGEF9	3	-0.589
mmu-miR-34b-3p	30	miR-34c*/miR-34c-3p/miR-34b* (includes others)	0.36	TargetScan Human	Moderate (predicted)	1374359_at	CCNE2	3	-0.67
mmu-miR-34b-3p	30	miR-34c*/miR-34c-3p/miR-34b* (includes others)	0.36	TargetScan Human	Moderate (predicted)	1371675_at	CHD2	3	-0.507
mmu-miR-34b-3p	30	miR-34c*/miR-34c-3p/miR-34b* (includes others)	0.36	TargetScan Human	Moderate (predicted)	1382213_at	DPP8	3	-0.297
mmu-miR-34b-3p	30	miR-34c*/miR-34c-3p/miR-34b* (includes others)	0.36	TargetScan Human	High (predicted)	1398866_at	MAGI3	3	-0.651
mmu-miR-34b-3p	30	miR-34c*/miR-34c-3p/miR-34b* (includes others)	0.36	TargetScan Human	Moderate (predicted)	1367619_at	PGRMC1	3	-0.394
mmu-miR-34b-3p	30	miR-34c*/miR-34c-3p/miR-34b* (includes others)	0.36	TargetScan Human	High (predicted)	1367637_a_at	PPP1CC	3	-0.383
mmu-miR-34b-3p	30	miR-34c*/miR-34c-3p/miR-34b* (includes others)	0.36	TargetScan Human	High (predicted)	1392474_at	ULK2	3	-0.355
mmu-miR-34b-3p	30	miR-34c*/miR-34c-3p/miR-34b* (includes others)	0.36	TargetScan Human	High (predicted)	1385519_at	RUNX1T1	2	-1.69
mmu-miR-296-5p	23	miR-296-5p/miR-296*	0.397	TargetScan Human	Moderate (predicted)	1372348_at	AAK1	16	-0.293
mmu-miR-296-5p	23	miR-296-5p/miR-296*	0.397	TargetScan Human	Moderate (predicted)	1371913_at	TGFBI	6	-2.478
mmu-miR-296-5p	23	miR-296-5p/miR-296*	0.397	TargetScan Human	Moderate (predicted)	1368194_at	AGPAT4	4	-0.661
mmu-miR-296-5p	23	miR-296-5p/miR-296*	0.397	TargetScan Human	Moderate (predicted)	1372520_at	MCL1	4	-0.259
mmu-miR-296-5p	23	miR-296-5p/miR-296*	0.397	TargetScan Human	High (predicted)	1381215_at	NUMBL	4	-0.268
mmu-miR-296-5p	23	miR-296-5p/miR-296*	0.397	TargetScan Human	Moderate (predicted)	1374678_at	SEMA4B	4	-0.314
mmu-miR-296-5p	23	miR-296-5p/miR-296*	0.397	TargetScan Human	High (predicted)	1371972_at	SUN2	4	-0.487
mmu-miR-296-5p	23	miR-296-5p/miR-296*	0.397	TargetScan Human	Moderate (predicted)	1383463_at	ZFP91	4	-0.509
mmu-miR-296-5p	23	miR-296-5p/miR-296*	0.397	TargetScan Human	Moderate (predicted)	1370507_at	DLGAP4	3	-0.663
mmu-miR-296-5p	23	miR-296-5p/miR-296*	0.397	TargetScan Human	Moderate (predicted)	1393651_at	GALNT10	3	-0.334
mmu-miR-296-5p	23	miR-296-5p/miR-296*	0.397	TargetScan Human	Moderate (predicted)	1370960_at	IGFBP5	3	-5.097
mmu-miR-296-5p	23	miR-296-5p/miR-296*	0.397	TargetScan Human	Moderate (predicted)	1391688_at	MAP3K14	3	-0.123
mmu-miR-296-5p	23	miR-296-5p/miR-296*	0.397	TargetScan Human	Moderate (predicted)	1367637_a_at	PPP1CC	3	-0.383
mmu-miR-296-5p	23	miR-296-5p/miR-296*	0.397	TargetScan Human	Moderate (predicted)	1371624_at	ZC3H7B	3	-0.344
mmu-miR-296-5p	23	miR-296-5p/miR-296*	0.397	TargetScan Human	Moderate (predicted)	1393180_at	CTDSP1	2	-0.314
mmu-miR-296-5p	23	miR-296-5p/miR-296*	0.397	TargetScan Human	Moderate (predicted)	1368200_at	CX3CL1	2	-0.628
mmu-miR-296-5p	23	miR-296-5p/miR-296*	0.397	TargetScan Human	Moderate (predicted)	1388858_at	MAP2K3	2	-0.521
mmu-miR-296-5p	23	miR-296-5p/miR-296*	0.397	TargetScan Human	Moderate (predicted)	1369980_s_at	MPRIP	2	-0.347
mmu-miR-296-5p	23	miR-296-5p/miR-296*	0.397	TargetScan Human	Moderate (predicted)	1371056_at	NEO1	2	-0.364
mmu-miR-296-5p	23	miR-296-5p/miR-296*	0.397	TargetScan Human	Moderate (predicted)	1392107_at	SBNO2	2	-0.603
mmu-miR-296-5p	23	miR-296-5p/miR-296*	0.397	TargetScan Human	High (predicted)	1376615_at	TEAD3	2	-0.71
mmu-miR-296-5p	23	miR-296-5p/miR-296*	0.397	TargetScan Human	Moderate (predicted)	1389703_at	ZZEF1	2	-0.737
mmu-miR-296-5p	23	miR-296-5p/miR-296*	0.397	TargetScan Human	Moderate (predicted)	1372527_at	RTN2 (includes EG:20167)	1	-2.046
mmu-miR-369-3p	74	miR-369-3p	0.482	TargetScan Human	Moderate (predicted)	1372348_at	AAK1	16	-0.293
mmu-miR-369-3p	74	miR-369-3p	0.482	TargetScan Human	Moderate (predicted)	1385486_at	BNC2	10	-1.228
mmu-miR-369-3p	74	miR-369-3p	0.482	TargetScan Human	Moderate (predicted)	1370114_a_at	PIK3R1	10	-1.501
mmu-miR-369-3p	74	miR-369-3p	0.482	TargetScan Human	Moderate (predicted)	1374079_at	DCUN1D4	9	-0.329
mmu-miR-369-3p	74	miR-369-3p	0.482	TargetScan Human	High (predicted)	1382646_at	PRPF4B	9	-0.318
mmu-miR-369-3p	74	miR-369-3p	0.482	TargetScan Human	Moderate (predicted)	1387879_a_at	CELF2	8	-0.617
mmu-miR-369-3p	74	miR-369-3p	0.482	TargetScan Human	High (predicted)	1372439_at	COL4A1	8	-0.326
mmu-miR-369-3p	74	miR-369-3p	0.482	TargetScan Human	Moderate (predicted)	1381790_at	MAP4K4	8	-0.559
mmu-miR-369-3p	74	miR-369-3p	0.482	TargetScan Human	Moderate (predicted)	1382130_at	PCDH19	7	-0.665
mmu-miR-369-3p	74	miR-369-3p	0.482	TargetScan Human	Moderate (predicted)	1378629_at	SATB1	8	-0.42
mmu-miR-369-3p	74	miR-369-3p	0.482	TargetScan Human	High (predicted)	1378133_at	SLC7A11	8	-1.58
mmu-miR-369-3p	74	miR-369-3p	0.482	TargetScan Human	High (predicted)	1374548_at	AFF4	7	-0.315
mmu-miR-369-3p	74	miR-369-3p	0.482	TargetScan Human	Moderate (predicted)	1373600_at	GXYLT1	7	-0.295
mmu-miR-369-3p	74	miR-369-3p	0.482	TargetScan Human	Moderate (predicted)	1394741_at	HNRNPA3	7	-0.567
mmu-miR-369-3p	74	miR-369-3p	0.482	TargetScan Human	High (predicted)	1375140_at	MBNL2	7	-0.924
mmu-miR-369-3p	74	miR-369-3p	0.482	TargetScan Human	Moderate (predicted)	1372101_at	PPAP2B	7	-0.989
mmu-miR-369-3p	74	miR-369-3p	0.482	TargetScan Human	High (predicted)	1390437_at	SEMA5A	7	-1.335
mmu-miR-369-3p	74	miR-369-3p	0.482	TargetScan Human	High (predicted)	1373546_at	ATP11A	6	-0.316
mmu-miR-369-3p	74	miR-369-3p	0.482	TargetScan Human	High (predicted)	1374747_at	CDK14	6	-0.63
mmu-miR-369-3p	74	miR-369-3p	0.482	TargetScan Human	Moderate (predicted)	1379287_at	CYLD	6	-0.646
mmu-miR-369-3p	74	miR-369-3p	0.482	TargetScan Human	Moderate (predicted)	1378112_at	KAT6A	6	-0.383
mmu-miR-369-3p	74	miR-369-3p	0.482	TargetScan Human	Moderate (predicted)	1368590_at	MMP16	6	-0.752
mmu-miR-369-3p	74	miR-369-3p	0.482	TargetScan Human	High (predicted)	1399034_at	PCNX	6	-1.099
mmu-miR-369-3p	74	miR-369-3p	0.482	TargetScan Human	Moderate (predicted)	1369518_at	PIK3R3	6	-0.264
mmu-miR-369-3p	74	miR-369-3p	0.482	TargetScan Human	Moderate (predicted)	1370286_at	SLC38A2	6	-0.285
mmu-miR-369-3p	74	miR-369-3p	0.482	TargetScan Human	High (predicted)	1379824_at	TOX	6	-0.997
mmu-miR-369-3p	74	miR-369-3p	0.482	TargetScan Human	High (predicted)	1398823_at	TSNAX	6	-0.612
mmu-miR-369-3p	74	miR-369-3p	0.482	TargetScan Human	High (predicted)	1370460_at	USP15	6	-0.426
mmu-miR-369-3p	74	miR-369-3p	0.482	TargetScan Human	Moderate (predicted)	1372068_at	ZMYND11	6	-0.423
mmu-miR-369-3p	74	miR-369-3p	0.482	TargetScan Human	Moderate (predicted)	1394490_at	ABCA1	5	-1.075
mmu-miR-369-3p	74	miR-369-3p	0.482	TargetScan Human	Moderate (predicted)	1387592_at	AKT3 (includes EG:10000)	5	-0.53
mmu-miR-369-3p	74	miR-369-3p	0.482	TargetScan Human	Moderate (predicted)	1389941_at	ARL2BP	5	-0.279
mmu-miR-369-3p	74	miR-369-3p	0.482	TargetScan Human	Moderate (predicted)	1392421_at	BAZ2B	5	-0.58
mmu-miR-369-3p	74	miR-369-3p	0.482	TargetScan Human	Moderate (predicted)	1391506_at	PHF17	5	-0.306
mmu-miR-369-3p	74	miR-369-3p	0.482	TargetScan Human	Moderate (predicted)	1386981_at	SLC16A1	5	-1.069
mmu-miR-369-3p	74	miR-369-3p	0.482	TargetScan Human	Moderate (predicted)	1384368_at	SLC25A16	5	-0.442
mmu-miR-369-3p	74	miR-369-3p	0.482	TargetScan Human	Moderate (predicted)	1372781_at	WDR47	5	-0.866
mmu-miR-369-3p	74	miR-369-3p	0.482	TargetScan Human	High (predicted)	1375903_a_at	YAF2	5	-0.207
mmu-miR-369-3p	74	miR-369-3p	0.482	TargetScan Human	Moderate (predicted)	1379192_at	ASF1A	4	-0.499
mmu-miR-369-3p	74	miR-369-3p	0.482	TargetScan Human	Moderate (predicted)	1383641_at	EDNRA	4	-0.869
mmu-miR-369-3p	74	miR-369-3p	0.482	TargetScan Human	Moderate (predicted)	1369156_at	FRK	4	-0.676
mmu-miR-369-3p	74	miR-369-3p	0.482	TargetScan Human	Moderate (predicted)	1387440_at	IREB2	4	-0.436
mmu-miR-369-3p	74	miR-369-3p	0.482	TargetScan Human	High (predicted)	1379567_at	MED13	4	-0.408
mmu-miR-369-3p	74	miR-369-3p	0.482	TargetScan Human	Moderate (predicted)	1381215_at	NUMBL	4	-0.268
mmu-miR-369-3p	74	miR-369-3p	0.482	TargetScan Human	Moderate (predicted)	1370367_at	SLC1A1	4	-1.659
mmu-miR-369-3p	74	miR-369-3p	0.482	TargetScan Human	Moderate (predicted)	1368771_at	SULF1	4	-1.969
mmu-miR-369-3p	74	miR-369-3p	0.482	TargetScan Human	Moderate (predicted)	1377630_at	TSPAN13	4	-0.513
mmu-miR-369-3p	74	miR-369-3p	0.482	TargetScan Human	Moderate (predicted)	1397853_s_at	ARHGEF9	3	-0.589
mmu-miR-369-3p	74	miR-369-3p	0.482	TargetScan Human	High (predicted)	1374113_at	BAZ1A	3	-0.263
mmu-miR-369-3p	74	miR-369-3p	0.482	TargetScan Human	High (predicted)	1374359_at	CCNE2	3	-0.67
mmu-miR-369-3p	74	miR-369-3p	0.482	TargetScan Human	Moderate (predicted)	1384211_at	COL11A1	3	-2.007
mmu-miR-369-3p	74	miR-369-3p	0.482	TargetScan Human	High (predicted)	1382213_at	DPP8	3	-0.297
mmu-miR-369-3p	74	miR-369-3p	0.482	TargetScan Human	High (predicted)	1384005_at	DR1	3	-0.409
mmu-miR-369-3p	74	miR-369-3p	0.482	TargetScan Human	Moderate (predicted)	1368078_at	ESM1	3	-1.571
mmu-miR-369-3p	74	miR-369-3p	0.482	TargetScan Human	High (predicted)	1373147_at	FBXL3	3	-0.409
mmu-miR-369-3p	74	miR-369-3p	0.482	TargetScan Human	High (predicted)	1391183_at	GOPC	3	-0.321
mmu-miR-369-3p	74	miR-369-3p	0.482	TargetScan Human	Moderate (predicted)	1372755_at	MAL2	3	-0.985
mmu-miR-369-3p	74	miR-369-3p	0.482	TargetScan Human	Moderate (predicted)	1383816_at	PIGH	3	-0.324
mmu-miR-369-3p	74	miR-369-3p	0.482	TargetScan Human	Moderate (predicted)	1392534_at	PMEPA1	3	-1.004
mmu-miR-369-3p	74	miR-369-3p	0.482	TargetScan Human	Moderate (predicted)	1397843_at	WDR44	3	-0.797
mmu-miR-369-3p	74	miR-369-3p	0.482	TargetScan Human	Moderate (predicted)	1397409_s_at	WEE1	3	-0.717
mmu-miR-369-3p	74	miR-369-3p	0.482	TargetScan Human	Moderate (predicted)	1369402_at	ADNP	2	-0.542
mmu-miR-369-3p	74	miR-369-3p	0.482	TargetScan Human	Moderate (predicted)	1374643_at	FAT4	2	-0.738
mmu-miR-369-3p	74	miR-369-3p	0.482	TargetScan Human	Moderate (predicted)	1372125_at	GPX7	2	-0.372
mmu-miR-369-3p	74	miR-369-3p	0.482	TargetScan Human	Moderate (predicted)	1383283_at	OCRL	2	-0.575
mmu-miR-369-3p	74	miR-369-3p	0.482	TargetScan Human	Moderate (predicted)	1371044_at	PDE7A	2	-1.145
mmu-miR-369-3p	74	miR-369-3p	0.482	TargetScan Human	Moderate (predicted)	1372897_at	PLOD2	2	-0.521
mmu-miR-369-3p	74	miR-369-3p	0.482	TargetScan Human	Moderate (predicted)	1377810_at	RALGPS2	2	-1.062
mmu-miR-369-3p	74	miR-369-3p	0.482	TargetScan Human	Moderate (predicted)	1392538_at	SPPL3	2	-0.257
mmu-miR-369-3p	74	miR-369-3p	0.482	TargetScan Human	Moderate (predicted)	1376615_at	TEAD3	2	-0.71
mmu-miR-369-3p	74	miR-369-3p	0.482	TargetScan Human	High (predicted)	1398879_at	TMEM66	2	-0.51
mmu-miR-369-3p	74	miR-369-3p	0.482	TargetScan Human	High (predicted)	1368542_at	ZNF423	2	-0.871
mmu-miR-369-3p	74	miR-369-3p	0.482	TargetScan Human	High (predicted)	1369472_a_at	ATF2	1	-0.572
mmu-miR-369-3p	74	miR-369-3p	0.482	TargetScan Human	Moderate (predicted)	1373829_at	FGFR2	1	-0.775
mmu-miR-152	47	miR-152/miR-148b/miR-148a (includes others)	0.488	TargetScan Human	High (predicted)	1398421_at	NFAT5	13	-0.879
mmu-miR-152	47	miR-152/miR-148b/miR-148a (includes others)	0.488	TargetScan Human	High (predicted)	1383450_at	CNOT6	11	-0.313
mmu-miR-152	47	miR-152/miR-148b/miR-148a (includes others)	0.488	TargetScan Human	High (predicted)	1374079_at	DCUN1D4	9	-0.329
mmu-miR-152	47	miR-152/miR-148b/miR-148a (includes others)	0.488	TargetScan Human	High (predicted)	1395229_at	ARHGEF12	8	-0.384
mmu-miR-152	47	miR-152/miR-148b/miR-148a (includes others)	0.488	TargetScan Human	High (predicted)	1372439_at	COL4A1	8	-0.326
mmu-miR-152	47	miR-152/miR-148b/miR-148a (includes others)	0.488	TargetScan Human	High (predicted)	1378133_at	SLC7A11	8	-1.58
mmu-miR-152	47	miR-152/miR-148b/miR-148a (includes others)	0.488	TargetScan Human	Moderate (predicted)	1368851_at	ETS1	7	-0.331
mmu-miR-152	47	miR-152/miR-148b/miR-148a (includes others)	0.488	TargetScan Human	High (predicted)	1387112_at	PLP1 (includes EG:18823)	7	-0.598
mmu-miR-152	47	miR-152/miR-148b/miR-148a (includes others)	0.488	TargetScan Human	High (predicted)	1372101_at	PPAP2B	7	-0.989
mmu-miR-152	47	miR-152/miR-148b/miR-148a (includes others)	0.488	TargetScan Human	High (predicted)	1373546_at	ATP11A	6	-0.316
mmu-miR-152	47	miR-152/miR-148b/miR-148a (includes others)	0.488	TargetScan Human	High (predicted)	1374747_at	CDK14	6	-0.63
mmu-miR-152	47	miR-152/miR-148b/miR-148a (includes others)	0.488	TargetScan Human	High (predicted)	1383178_at	FBXO28	6	-0.408
mmu-miR-152	47	miR-152/miR-148b/miR-148a (includes others)	0.488	TargetScan Human	High (predicted)	1383514_s_at	NAA15	6	-0.268
mmu-miR-152	47	miR-152/miR-148b/miR-148a (includes others)	0.488	TargetScan Human	High (predicted)	1379765_at	NLK	6	-0.694
mmu-miR-152	47	miR-152/miR-148b/miR-148a (includes others)	0.488	TargetScan Human	High (predicted)	1369518_at	PIK3R3	6	-0.264
mmu-miR-152	47	miR-152/miR-148b/miR-148a (includes others)	0.488	TargetScan Human	High (predicted)	1368932_at	ROCK1	6	-0.498
mmu-miR-152	47	miR-152/miR-148b/miR-148a (includes others)	0.488	TargetScan Human	High (predicted)	1388635_at	TMEM127	6	-0.761
mmu-miR-152	47	miR-152/miR-148b/miR-148a (includes others)	0.488	TargetScan Human	High (predicted)	1394490_at	ABCA1	5	-1.075
mmu-miR-152	47	miR-152/miR-148b/miR-148a (includes others)	0.488	TargetScan Human	Moderate (predicted)	1389546_at	AMOTL2	5	-0.612
mmu-miR-152	47	miR-152/miR-148b/miR-148a (includes others)	0.488	TargetScan Human	High (predicted)	1392421_at	BAZ2B	5	-0.58
mmu-miR-152	47	miR-152/miR-148b/miR-148a (includes others)	0.488	TargetScan Human	High (predicted)	1398643_at	DICER1	5	-0.198
mmu-miR-152	47	miR-152/miR-148b/miR-148a (includes others)	0.488	TargetScan Human	High (predicted)	1383768_at	ELAVL2	5	-1.208
mmu-miR-152	47	miR-152/miR-148b/miR-148a (includes others)	0.488	TargetScan Human	High (predicted)	1383354_a_at	FBXO33	5	-0.278
mmu-miR-152	47	miR-152/miR-148b/miR-148a (includes others)	0.488	TargetScan Human	High (predicted)	1387947_at	MAFB	5	-0.21
mmu-miR-152	47	miR-152/miR-148b/miR-148a (includes others)	0.488	TargetScan Human	High (predicted)	1368320_at	NCAM1	5	-1.1
mmu-miR-152	47	miR-152/miR-148b/miR-148a (includes others)	0.488	TargetScan Human	Moderate (predicted)	1384106_at	SGMS1	5	-0.499
mmu-miR-152	47	miR-152/miR-148b/miR-148a (includes others)	0.488	TargetScan Human	High (predicted)	1372781_at	WDR47	5	-0.866
mmu-miR-152	47	miR-152/miR-148b/miR-148a (includes others)	0.488	TargetScan Human	High (predicted)	1371537_at	B4GALT5	4	-0.464
mmu-miR-152	47	miR-152/miR-148b/miR-148a (includes others)	0.488	TargetScan Human	Moderate (predicted)	1373571_at	RTN3	4	-0.677
mmu-miR-152	47	miR-152/miR-148b/miR-148a (includes others)	0.488	TargetScan Human	High (predicted)	1388027_a_at	RTN4	4	-0.421
mmu-miR-152	47	miR-152/miR-148b/miR-148a (includes others)	0.488	TargetScan Human	High (predicted)	1368771_at	SULF1	4	-1.969
mmu-miR-152	47	miR-152/miR-148b/miR-148a (includes others)	0.488	TargetScan Human	High (predicted)	1398277_at	ACVR1	3	-0.286
mmu-miR-152	47	miR-152/miR-148b/miR-148a (includes others)	0.488	TargetScan Human	High (predicted)	1376657_at	CADM1	3	-0.309
mmu-miR-152	47	miR-152/miR-148b/miR-148a (includes others)	0.488	TargetScan Human	Moderate (predicted)	1373111_at	CAPN7	3	-0.32
mmu-miR-152	47	miR-152/miR-148b/miR-148a (includes others)	0.488	TargetScan Human	Moderate (predicted)	1370960_at	IGFBP5	3	-5.097
mmu-miR-152	47	miR-152/miR-148b/miR-148a (includes others)	0.488	TargetScan Human	High (predicted)	1370136_at	LBR (includes EG:368360)	3	-0.429
mmu-miR-152	47	miR-152/miR-148b/miR-148a (includes others)	0.488	TargetScan Human	Moderate (predicted)	1372755_at	MAL2	3	-0.985
mmu-miR-152	47	miR-152/miR-148b/miR-148a (includes others)	0.488	TargetScan Human	Moderate (predicted)	1367619_at	PGRMC1	3	-0.394
mmu-miR-152	47	miR-152/miR-148b/miR-148a (includes others)	0.488	TargetScan Human	High (predicted)	1370898_at	SNN	3	-0.496
mmu-miR-152	47	miR-152/miR-148b/miR-148a (includes others)	0.488	TargetScan Human	High (predicted)	1374058_at	TMEM9B	3	-0.835
mmu-miR-152	47	miR-152/miR-148b/miR-148a (includes others)	0.488	TargetScan Human	Moderate (predicted)	1370613_s_at	UGT1A6	3	-0.318
mmu-miR-152	47	miR-152/miR-148b/miR-148a (includes others)	0.488	TargetScan Human	High (predicted)	1388896_at	USP33	3	-0.525
mmu-miR-152	47	miR-152/miR-148b/miR-148a (includes others)	0.488	TargetScan Human	High (predicted)	1373541_at	ARHGEF17	2	-0.281
mmu-miR-152	47	miR-152/miR-148b/miR-148a (includes others)	0.488	TargetScan Human	High (predicted)	1373353_at	BRPF1	2	-0.173
mmu-miR-152	47	miR-152/miR-148b/miR-148a (includes others)	0.488	TargetScan Human	High (predicted)	1390000_at	KDM6B	2	-0.492
mmu-miR-152	47	miR-152/miR-148b/miR-148a (includes others)	0.488	TargetScan Human,miRecords	Experimentally Observed,High (predicted)	1382271_at	RPS6KA5	2	-0.792
mmu-miR-152	47	miR-152/miR-148b/miR-148a (includes others)	0.488	TargetScan Human	High (predicted)	1373865_at	SNAP91	2	-1.586
rno-miR-758	31	miR-758/miR-153*	0.521	TargetScan Human	Moderate (predicted)	1370114_a_at	PIK3R1	10	-1.501
rno-miR-758	31	miR-758/miR-153*	0.521	TargetScan Human	High (predicted)	1372439_at	COL4A1	8	-0.326
rno-miR-758	31	miR-758/miR-153*	0.521	TargetScan Human	Moderate (predicted)	1381790_at	MAP4K4	8	-0.559
rno-miR-758	31	miR-758/miR-153*	0.521	TargetScan Human	Moderate (predicted)	1368851_at	ETS1	7	-0.331
rno-miR-758	31	miR-758/miR-153*	0.521	TargetScan Human	High (predicted)	1394741_at	HNRNPA3	7	-0.567
rno-miR-758	31	miR-758/miR-153*	0.521	TargetScan Human	High (predicted)	1387112_at	PLP1 (includes EG:18823)	7	-0.598
rno-miR-758	31	miR-758/miR-153*	0.521	TargetScan Human	High (predicted)	1398970_at	SEC62 (includes EG:294912)	7	-0.537
rno-miR-758	31	miR-758/miR-153*	0.521	TargetScan Human	Moderate (predicted)	1368590_at	MMP16	6	-0.752
rno-miR-758	31	miR-758/miR-153*	0.521	TargetScan Human	High (predicted)	1398362_at	NOTCH2	6	-1.011
rno-miR-758	31	miR-758/miR-153*	0.521	TargetScan Human	Moderate (predicted)	1370455_a_at	OLFM3	6	-4.503
rno-miR-758	31	miR-758/miR-153*	0.521	TargetScan Human	High (predicted)	1370460_at	USP15	6	-0.426
rno-miR-758	31	miR-758/miR-153*	0.521	TargetScan Human	High (predicted)	1377806_at	VEZF1	6	-0.351
rno-miR-758	31	miR-758/miR-153*	0.521	TargetScan Human	High (predicted)	1394490_at	ABCA1	5	-1.075
rno-miR-758	31	miR-758/miR-153*	0.521	TargetScan Human	High (predicted)	1387345_at	PSME4	5	-0.338
rno-miR-758	31	miR-758/miR-153*	0.521	TargetScan Human	High (predicted)	1382198_at	PUM2	5	-0.276
rno-miR-758	31	miR-758/miR-153*	0.521	TargetScan Human	High (predicted)	1384368_at	SLC25A16	5	-0.442
rno-miR-758	31	miR-758/miR-153*	0.521	TargetScan Human	High (predicted)	1377961_at	ZFHX3	5	-1.108
rno-miR-758	31	miR-758/miR-153*	0.521	TargetScan Human	Moderate (predicted)	1368194_at	AGPAT4	4	-0.661
rno-miR-758	31	miR-758/miR-153*	0.521	TargetScan Human	High (predicted)	1371537_at	B4GALT5	4	-0.464
rno-miR-758	31	miR-758/miR-153*	0.521	TargetScan Human	High (predicted)	1371972_at	SUN2	4	-0.487
rno-miR-758	31	miR-758/miR-153*	0.521	TargetScan Human	Moderate (predicted)	1376727_at	YIPF4	4	-0.576
rno-miR-758	31	miR-758/miR-153*	0.521	TargetScan Human	Moderate (predicted)	1372620_at	ANP32E	3	-0.264
rno-miR-758	31	miR-758/miR-153*	0.521	TargetScan Human	Moderate (predicted)	1370507_at	DLGAP4	3	-0.663
rno-miR-758	31	miR-758/miR-153*	0.521	TargetScan Human	High (predicted)	1393651_at	GALNT10	3	-0.334
rno-miR-758	31	miR-758/miR-153*	0.521	TargetScan Human	High (predicted)	1383720_at	KDM6A	3	-0.49
rno-miR-758	31	miR-758/miR-153*	0.521	TargetScan Human	Moderate (predicted)	1368702_at	PAWR	3	-0.37
rno-miR-758	31	miR-758/miR-153*	0.521	TargetScan Human	High (predicted)	1367619_at	PGRMC1	3	-0.394
rno-miR-758	31	miR-758/miR-153*	0.521	TargetScan Human	High (predicted)	1383313_at	CHFR	2	-0.575
rno-miR-758	31	miR-758/miR-153*	0.521	TargetScan Human	High (predicted)	1385519_at	RUNX1T1	2	-1.69
rno-miR-758	31	miR-758/miR-153*	0.521	TargetScan Human	High (predicted)	1389403_at	BMP7	1	-1.088
rno-miR-758	31	miR-758/miR-153*	0.521	TargetScan Human	High (predicted)	1387777_at	ILK	1	-0.184
mmu-miR-184	5	miR-184	0.565	TargetScan Human	Moderate (predicted)	1376058_at	MTUS1	7	-0.491
mmu-miR-184	5	miR-184	0.565	TargetScan Human	High (predicted)	1372101_at	PPAP2B	7	-0.989
mmu-miR-184	5	miR-184	0.565	TargetScan Human	High (predicted)	1383178_at	FBXO28	6	-0.408
mmu-miR-184	5	miR-184	0.565	TargetScan Human	High (predicted)	1372196_at	NCOR2	3	-0.287
mmu-miR-184	5	miR-184	0.565	TargetScan Human	Moderate (predicted)	1372692_at	TNK2	1	-0.334
mmu-miR-182	83	miR-182	0.617	TargetScan Human	High (predicted)	1372348_at	AAK1	16	-0.293
mmu-miR-182	83	miR-182	0.617	TargetScan Human	High (predicted)	1383450_at	CNOT6	11	-0.313
mmu-miR-182	83	miR-182	0.617	TargetScan Human	High (predicted)	1385486_at	BNC2	10	-1.228
mmu-miR-182	83	miR-182	0.617	TargetScan Human	High (predicted)	1370114_a_at	PIK3R1	10	-1.501
mmu-miR-182	83	miR-182	0.617	TargetScan Human	High (predicted)	1374079_at	DCUN1D4	9	-0.329
mmu-miR-182	83	miR-182	0.617	TargetScan Human	Moderate (predicted)	1382646_at	PRPF4B	9	-0.318
mmu-miR-182	83	miR-182	0.617	TargetScan Human	High (predicted)	1395229_at	ARHGEF12	8	-0.384
mmu-miR-182	83	miR-182	0.617	TargetScan Human	High (predicted)	1387879_a_at	CELF2	8	-0.617
mmu-miR-182	83	miR-182	0.617	TargetScan Human	Moderate (predicted)	1372439_at	COL4A1	8	-0.326
mmu-miR-182	83	miR-182	0.617	TargetScan Human	Moderate (predicted)	1381790_at	MAP4K4	8	-0.559
mmu-miR-182	83	miR-182	0.617	TargetScan Human	Moderate (predicted)	1378133_at	SLC7A11	8	-1.58
mmu-miR-182	83	miR-182	0.617	TargetScan Human	High (predicted)	1387837_at	APC	7	-0.408
mmu-miR-182	83	miR-182	0.617	TargetScan Human	High (predicted)	1373600_at	GXYLT1	7	-0.295
mmu-miR-182	83	miR-182	0.617	TargetScan Human	High (predicted)	1375140_at	MBNL2	7	-0.924
mmu-miR-182	83	miR-182	0.617	TargetScan Human	High (predicted)	1390437_at	SEMA5A	7	-1.335
mmu-miR-182	83	miR-182	0.617	TargetScan Human	High (predicted)	1379287_at	CYLD	6	-0.646
mmu-miR-182	83	miR-182	0.617	TargetScan Human	Moderate (predicted)	1368590_at	MMP16	6	-0.752
mmu-miR-182	83	miR-182	0.617	TargetScan Human	Moderate (predicted)	1398362_at	NOTCH2	6	-1.011
mmu-miR-182	83	miR-182	0.617	TargetScan Human	High (predicted)	1399034_at	PCNX	6	-1.099
mmu-miR-182	83	miR-182	0.617	TargetScan Human	High (predicted)	1368932_at	ROCK1	6	-0.498
mmu-miR-182	83	miR-182	0.617	TargetScan Human	High (predicted)	1388635_at	TMEM127	6	-0.761
mmu-miR-182	83	miR-182	0.617	TargetScan Human	High (predicted)	1379824_at	TOX	6	-0.997
mmu-miR-182	83	miR-182	0.617	TargetScan Human	High (predicted)	1398823_at	TSNAX	6	-0.612
mmu-miR-182	83	miR-182	0.617	TargetScan Human	High (predicted)	1370460_at	USP15	6	-0.426
mmu-miR-182	83	miR-182	0.617	TargetScan Human	High (predicted)	1389546_at	AMOTL2	5	-0.612
mmu-miR-182	83	miR-182	0.617	TargetScan Human	High (predicted)	1383768_at	ELAVL2	5	-1.208
mmu-miR-182	83	miR-182	0.617	TargetScan Human	High (predicted)	1383354_a_at	FBXO33	5	-0.278
mmu-miR-182	83	miR-182	0.617	TargetScan Human	High (predicted)	1388230_at	JUB	5	-0.811
mmu-miR-182	83	miR-182	0.617	TargetScan Human	High (predicted)	1377905_at	LSM14A	5	-0.514
mmu-miR-182	83	miR-182	0.617	TargetScan Human	High (predicted)	1368320_at	NCAM1	5	-1.1
mmu-miR-182	83	miR-182	0.617	TargetScan Human	High (predicted)	1384106_at	SGMS1	5	-0.499
mmu-miR-182	83	miR-182	0.617	TargetScan Human	High (predicted)	1384368_at	SLC25A16	5	-0.442
mmu-miR-182	83	miR-182	0.617	TargetScan Human	High (predicted)	1398476_at	VCL	5	-0.475
mmu-miR-182	83	miR-182	0.617	TargetScan Human	High (predicted)	1372781_at	WDR47	5	-0.866
mmu-miR-182	83	miR-182	0.617	TargetScan Human	High (predicted)	1375903_a_at	YAF2	5	-0.207
mmu-miR-182	83	miR-182	0.617	TargetScan Human	Moderate (predicted)	1368194_at	AGPAT4	4	-0.661
mmu-miR-182	83	miR-182	0.617	TargetScan Human	High (predicted)	1367890_at	CASP2	4	-0.419
mmu-miR-182	83	miR-182	0.617	TargetScan Human	High (predicted)	1376099_at	COL5A1	4	-0.93
mmu-miR-182	83	miR-182	0.617	TargetScan Human	High (predicted)	1376741_at	HOOK3	4	-0.248
mmu-miR-182	83	miR-182	0.617	TargetScan Human	High (predicted)	1373410_at	MEF2C	4	-0.403
mmu-miR-182	83	miR-182	0.617	TargetScan Human	Moderate (predicted)	1368221_at	NR3C1	4	-1.656
mmu-miR-182	83	miR-182	0.617	TargetScan Human	High (predicted)	1388027_a_at	RTN4	4	-0.421
mmu-miR-182	83	miR-182	0.617	TargetScan Human	High (predicted)	1387106_at	SH3BP4	4	-0.432
mmu-miR-182	83	miR-182	0.617	TargetScan Human	High (predicted)	1370367_at	SLC1A1	4	-1.659
mmu-miR-182	83	miR-182	0.617	TargetScan Human	High (predicted)	1370195_at	SNAP23	4	-0.433
mmu-miR-182	83	miR-182	0.617	TargetScan Human	High (predicted)	1372728_at	SORT1	4	-0.986
mmu-miR-182	83	miR-182	0.617	TargetScan Human	High (predicted)	1388478_at	TBL1X	4	-0.382
mmu-miR-182	83	miR-182	0.617	TargetScan Human	High (predicted)	1393418_at	TMOD2	4	-0.679
mmu-miR-182	83	miR-182	0.617	TargetScan Human	High (predicted)	1376668_at	TTC39A	4	-2.541
mmu-miR-182	83	miR-182	0.617	TargetScan Human	High (predicted)	1376727_at	YIPF4	4	-0.576
mmu-miR-182	83	miR-182	0.617	TargetScan Human	High (predicted)	1398277_at	ACVR1	3	-0.286
mmu-miR-182	83	miR-182	0.617	TargetScan Human	Moderate (predicted)	1376657_at	CADM1	3	-0.309
mmu-miR-182	83	miR-182	0.617	TargetScan Human	High (predicted)	1394783_at	DCUN1D1	3	-0.622
mmu-miR-182	83	miR-182	0.617	TargetScan Human	Moderate (predicted)	1384005_at	DR1	3	-0.409
mmu-miR-182	83	miR-182	0.617	TargetScan Human	High (predicted)	1395199_at	EIF3J	3	-0.302
mmu-miR-182	83	miR-182	0.617	TargetScan Human	High (predicted)	1370543_at	OGT	3	-1.147
mmu-miR-182	83	miR-182	0.617	TargetScan Human	Moderate (predicted)	1383816_at	PIGH	3	-0.324
mmu-miR-182	83	miR-182	0.617	TargetScan Human	Moderate (predicted)	1371136_at	PPM1B	3	-0.299
mmu-miR-182	83	miR-182	0.617	TargetScan Human	High (predicted)	1378287_at	RDX	3	-0.48
mmu-miR-182	83	miR-182	0.617	TargetScan Human	Moderate (predicted)	1382058_at	RRAS2	3	-0.235
mmu-miR-182	83	miR-182	0.617	TargetScan Human	High (predicted)	1375517_at	TP53INP2	3	-0.308
mmu-miR-182	83	miR-182	0.617	TargetScan Human	High (predicted)	1397843_at	WDR44	3	-0.797
mmu-miR-182	83	miR-182	0.617	TargetScan Human	High (predicted)	1369959_at	ZFP36L1	3	-0.432
mmu-miR-182	83	miR-182	0.617	TargetScan Human	High (predicted)	1371132_a_at	ANK3	2	-0.818
mmu-miR-182	83	miR-182	0.617	TargetScan Human	Moderate (predicted)	1398300_at	ATP1B3	2	-0.445
mmu-miR-182	83	miR-182	0.617	TargetScan Human	High (predicted)	1375025_at	CAMKK2	2	-0.418
mmu-miR-182	83	miR-182	0.617	TargetScan Human	High (predicted)	1393180_at	CTDSP1	2	-0.314
mmu-miR-182	83	miR-182	0.617	TargetScan Human	High (predicted)	1393672_at	HMCN1	2	-1.584
mmu-miR-182	83	miR-182	0.617	TargetScan Human	High (predicted)	1383283_at	OCRL	2	-0.575
mmu-miR-182	83	miR-182	0.617	TargetScan Human	High (predicted)	1375767_at	PLEKHG3	2	-1.186
mmu-miR-182	83	miR-182	0.617	TargetScan Human	High (predicted)	1372897_at	PLOD2	2	-0.521
mmu-miR-182	83	miR-182	0.617	TargetScan Human	High (predicted)	1383357_a_at	RELL1	2	-0.462
mmu-miR-182	83	miR-182	0.617	TargetScan Human	High (predicted)	1382830_at	SUV39H2	2	-0.308
mmu-miR-182	83	miR-182	0.617	TargetScan Human	High (predicted)	1389703_at	ZZEF1	2	-0.737
mmu-miR-182	83	miR-182	0.617	TargetScan Human	High (predicted)	1388445_at	ANXA11	1	-0.305
mmu-miR-182	83	miR-182	0.617	TargetScan Human	High (predicted)	1369594_at	EFNA5	1	-0.372
mmu-miR-182	83	miR-182	0.617	TargetScan Human	High (predicted)	1382143_at	FARP1	1	-0.499
mmu-miR-182	83	miR-182	0.617	TargetScan Human	High (predicted)	1386974_at	PHLDB1	1	-1.111
mmu-miR-182	83	miR-182	0.617	TargetScan Human	High (predicted)	1387057_at	SLC7A8	1	-0.725
mmu-miR-182	83	miR-182	0.617	TargetScan Human	Moderate (predicted)	1381259_at	STAG1	1	-0.264
mmu-miR-182	83	miR-182	0.617	TargetScan Human	High (predicted)	1393072_at	UBE2Q2	1	-0.507
mmu-miR-182	83	miR-182	0.617	TargetScan Human	High (predicted)	1379273_at	VPS26B	1	-0.487
mmu-miR-182	83	miR-182	0.617	TargetScan Human	High (predicted)	1399085_at	ZMPSTE24	1	-0.433
mmu-miR-379	9	miR-379/miR-3529/miR-1193-5p	0.618	TargetScan Human	High (predicted)	1372348_at	AAK1	16	-0.293
mmu-miR-379	9	miR-379/miR-3529/miR-1193-5p	0.618	TargetScan Human	High (predicted)	1398421_at	NFAT5	13	-0.879
mmu-miR-379	9	miR-379/miR-3529/miR-1193-5p	0.618	TargetScan Human	Moderate (predicted)	1374079_at	DCUN1D4	9	-0.329
mmu-miR-379	9	miR-379/miR-3529/miR-1193-5p	0.618	TargetScan Human	High (predicted)	1370455_a_at	OLFM3	6	-4.503
mmu-miR-379	9	miR-379/miR-3529/miR-1193-5p	0.618	TargetScan Human	Moderate (predicted)	1388230_at	JUB	5	-0.811
mmu-miR-379	9	miR-379/miR-3529/miR-1193-5p	0.618	TargetScan Human	Moderate (predicted)	1375138_at	TIMP3	4	-2.494
mmu-miR-379	9	miR-379/miR-3529/miR-1193-5p	0.618	TargetScan Human	High (predicted)	1373541_at	ARHGEF17	2	-0.281
mmu-miR-379	9	miR-379/miR-3529/miR-1193-5p	0.618	TargetScan Human	High (predicted)	1383617_at	CDKN2AIP	2	-0.308
mmu-miR-379	9	miR-379/miR-3529/miR-1193-5p	0.618	TargetScan Human	High (predicted)	1397520_at	EIF4G2	1	-0.65
mmu-miR-324-5p	16	miR-324-5p	0.621	TargetScan Human	Moderate (predicted)	1372348_at	AAK1	16	-0.293
mmu-miR-324-5p	16	miR-324-5p	0.621	TargetScan Human	High (predicted)	1398421_at	NFAT5	13	-0.879
mmu-miR-324-5p	16	miR-324-5p	0.621	TargetScan Human	High (predicted)	1382130_at	PCDH19	7	-0.665
mmu-miR-324-5p	16	miR-324-5p	0.621	TargetScan Human	Moderate (predicted)	1378629_at	SATB1	8	-0.42
mmu-miR-324-5p	16	miR-324-5p	0.621	TargetScan Human	Moderate (predicted)	1368851_at	ETS1	7	-0.331
mmu-miR-324-5p	16	miR-324-5p	0.621	TargetScan Human	Moderate (predicted)	1383178_at	FBXO28	6	-0.408
mmu-miR-324-5p	16	miR-324-5p	0.621	TargetScan Human	Moderate (predicted)	1368932_at	ROCK1	6	-0.498
mmu-miR-324-5p	16	miR-324-5p	0.621	TargetScan Human	High (predicted)	1376067_at	CNOT2	5	-0.944
mmu-miR-324-5p	16	miR-324-5p	0.621	TargetScan Human	High (predicted)	1387947_at	MAFB	5	-0.21
mmu-miR-324-5p	16	miR-324-5p	0.621	TargetScan Human	Moderate (predicted)	1386981_at	SLC16A1	5	-1.069
mmu-miR-324-5p	16	miR-324-5p	0.621	TargetScan Human	Moderate (predicted)	1395894_at	API5	4	-0.413
mmu-miR-324-5p	16	miR-324-5p	0.621	TargetScan Human	Moderate (predicted)	1374678_at	SEMA4B	4	-0.314
mmu-miR-324-5p	16	miR-324-5p	0.621	TargetScan Human	Moderate (predicted)	1383463_at	ZFP91	4	-0.509
mmu-miR-324-5p	16	miR-324-5p	0.621	TargetScan Human	High (predicted)	1371624_at	ZC3H7B	3	-0.344
mmu-miR-324-5p	16	miR-324-5p	0.621	TargetScan Human	High (predicted)	1384945_at	FYTTD1	2	-0.879
mmu-miR-324-5p	16	miR-324-5p	0.621	TargetScan Human	Moderate (predicted)	1371719_at	BRD2	1	-0.26
mmu-miR-210	5	miR-210 (human, mouse, rat)	0.659	TargetScan Human	Moderate (predicted)	1392421_at	BAZ2B	5	-0.58
mmu-miR-210	5	miR-210 (human, mouse, rat)	0.659	TargetScan Human	High (predicted)	1371537_at	B4GALT5	4	-0.464
mmu-miR-210	5	miR-210 (human, mouse, rat)	0.659	TargetScan Human	Moderate (predicted)	1379084_at	DCAF5	4	-0.318
mmu-miR-210	5	miR-210 (human, mouse, rat)	0.659	TargetScan Human	Moderate (predicted)	1368546_at	HIVEP2	3	-0.39
mmu-miR-210	5	miR-210 (human, mouse, rat)	0.659	TargetScan Human	High (predicted)	1372480_at	ZNF462	1	-1.054
mmu-miR-181a	80	miR-181a/miR-181b/miR-181d (includes others)	0.671	TargetScan Human	High (predicted)	1372348_at	AAK1	16	-0.293
mmu-miR-181a	80	miR-181a/miR-181b/miR-181d (includes others)	0.671	TargetScan Human	High (predicted)	1398421_at	NFAT5	13	-0.879
mmu-miR-181a	80	miR-181a/miR-181b/miR-181d (includes others)	0.671	TargetScan Human	Moderate (predicted)	1383450_at	CNOT6	11	-0.313
mmu-miR-181a	80	miR-181a/miR-181b/miR-181d (includes others)	0.671	TargetScan Human	High (predicted)	1385486_at	BNC2	10	-1.228
mmu-miR-181a	80	miR-181a/miR-181b/miR-181d (includes others)	0.671	TargetScan Human	Moderate (predicted)	1395229_at	ARHGEF12	8	-0.384
mmu-miR-181a	80	miR-181a/miR-181b/miR-181d (includes others)	0.671	TargetScan Human	Moderate (predicted)	1372439_at	COL4A1	8	-0.326
mmu-miR-181a	80	miR-181a/miR-181b/miR-181d (includes others)	0.671	TargetScan Human	High (predicted)	1381790_at	MAP4K4	8	-0.559
mmu-miR-181a	80	miR-181a/miR-181b/miR-181d (includes others)	0.671	TargetScan Human	Moderate (predicted)	1382130_at	PCDH19	7	-0.665
mmu-miR-181a	80	miR-181a/miR-181b/miR-181d (includes others)	0.671	TargetScan Human	High (predicted)	1378133_at	SLC7A11	8	-1.58
mmu-miR-181a	80	miR-181a/miR-181b/miR-181d (includes others)	0.671	TargetScan Human	High (predicted)	1368851_at	ETS1	7	-0.331
mmu-miR-181a	80	miR-181a/miR-181b/miR-181d (includes others)	0.671	TargetScan Human	High (predicted)	1375140_at	MBNL2	7	-0.924
mmu-miR-181a	80	miR-181a/miR-181b/miR-181d (includes others)	0.671	TargetScan Human	Moderate (predicted)	1376058_at	MTUS1	7	-0.491
mmu-miR-181a	80	miR-181a/miR-181b/miR-181d (includes others)	0.671	TargetScan Human	High (predicted)	1372101_at	PPAP2B	7	-0.989
mmu-miR-181a	80	miR-181a/miR-181b/miR-181d (includes others)	0.671	TargetScan Human	High (predicted)	1373546_at	ATP11A	6	-0.316
mmu-miR-181a	80	miR-181a/miR-181b/miR-181d (includes others)	0.671	TargetScan Human	High (predicted)	1379287_at	CYLD	6	-0.646
mmu-miR-181a	80	miR-181a/miR-181b/miR-181d (includes others)	0.671	TargetScan Human	High (predicted)	1383514_s_at	NAA15	6	-0.268
mmu-miR-181a	80	miR-181a/miR-181b/miR-181d (includes others)	0.671	TargetScan Human,miRecords	Experimentally Observed,High (predicted)	1379765_at	NLK	6	-0.694
mmu-miR-181a	80	miR-181a/miR-181b/miR-181d (includes others)	0.671	TargetScan Human	High (predicted)	1398362_at	NOTCH2	6	-1.011
mmu-miR-181a	80	miR-181a/miR-181b/miR-181d (includes others)	0.671	TargetScan Human	High (predicted)	1369518_at	PIK3R3	6	-0.264
mmu-miR-181a	80	miR-181a/miR-181b/miR-181d (includes others)	0.671	TargetScan Human	Moderate (predicted)	1376762_at	PLEKHA1	6	-1.205
mmu-miR-181a	80	miR-181a/miR-181b/miR-181d (includes others)	0.671	TargetScan Human	High (predicted)	1370286_at	SLC38A2	6	-0.285
mmu-miR-181a	80	miR-181a/miR-181b/miR-181d (includes others)	0.671	TargetScan Human	Moderate (predicted)	1371913_at	TGFBI	6	-2.478
mmu-miR-181a	80	miR-181a/miR-181b/miR-181d (includes others)	0.671	TargetScan Human	High (predicted)	1388635_at	TMEM127	6	-0.761
mmu-miR-181a	80	miR-181a/miR-181b/miR-181d (includes others)	0.671	TargetScan Human	High (predicted)	1379824_at	TOX	6	-0.997
mmu-miR-181a	80	miR-181a/miR-181b/miR-181d (includes others)	0.671	TargetScan Human	High (predicted)	1370460_at	USP15	6	-0.426
mmu-miR-181a	80	miR-181a/miR-181b/miR-181d (includes others)	0.671	TargetScan Human	High (predicted)	1372068_at	ZMYND11	6	-0.423
mmu-miR-181a	80	miR-181a/miR-181b/miR-181d (includes others)	0.671	TargetScan Human	Moderate (predicted)	1387592_at	AKT3 (includes EG:10000)	5	-0.53
mmu-miR-181a	80	miR-181a/miR-181b/miR-181d (includes others)	0.671	TargetScan Human	Moderate (predicted)	1389941_at	ARL2BP	5	-0.279
mmu-miR-181a	80	miR-181a/miR-181b/miR-181d (includes others)	0.671	TargetScan Human	High (predicted)	1392421_at	BAZ2B	5	-0.58
mmu-miR-181a	80	miR-181a/miR-181b/miR-181d (includes others)	0.671	TargetScan Human	High (predicted)	1376067_at	CNOT2	5	-0.944
mmu-miR-181a	80	miR-181a/miR-181b/miR-181d (includes others)	0.671	TargetScan Human	High (predicted)	1387451_at	DCBLD2	5	-0.501
mmu-miR-181a	80	miR-181a/miR-181b/miR-181d (includes others)	0.671	TargetScan Human	High (predicted)	1383768_at	ELAVL2	5	-1.208
mmu-miR-181a	80	miR-181a/miR-181b/miR-181d (includes others)	0.671	TargetScan Human	High (predicted)	1383354_a_at	FBXO33	5	-0.278
mmu-miR-181a	80	miR-181a/miR-181b/miR-181d (includes others)	0.671	TargetScan Human	High (predicted)	1367806_at	GLS	5	-0.342
mmu-miR-181a	80	miR-181a/miR-181b/miR-181d (includes others)	0.671	TargetScan Human	High (predicted)	1393366_at	LEMD3	5	-0.31
mmu-miR-181a	80	miR-181a/miR-181b/miR-181d (includes others)	0.671	TargetScan Human	Moderate (predicted)	1387345_at	PSME4	5	-0.338
mmu-miR-181a	80	miR-181a/miR-181b/miR-181d (includes others)	0.671	TargetScan Human	High (predicted)	1388653_at	SIN3B	1	-0.179
mmu-miR-181a	80	miR-181a/miR-181b/miR-181d (includes others)	0.671	TargetScan Human	Moderate (predicted)	1395894_at	API5	4	-0.413
mmu-miR-181a	80	miR-181a/miR-181b/miR-181d (includes others)	0.671	TargetScan Human	High (predicted)	1376099_at	COL5A1	4	-0.93
mmu-miR-181a	80	miR-181a/miR-181b/miR-181d (includes others)	0.671	TargetScan Human	Moderate (predicted)	1373618_at	CREBL2	4	-0.975
mmu-miR-181a	80	miR-181a/miR-181b/miR-181d (includes others)	0.671	TargetScan Human	High (predicted)	1394731_at	CSNK1G3	4	-0.832
mmu-miR-181a	80	miR-181a/miR-181b/miR-181d (includes others)	0.671	TargetScan Human	High (predicted)	1390860_at	IGF2BP3	4	-0.798
mmu-miR-181a	80	miR-181a/miR-181b/miR-181d (includes others)	0.671	TargetScan Human	High (predicted)	1369610_at	LIN7C	4	-0.283
mmu-miR-181a	80	miR-181a/miR-181b/miR-181d (includes others)	0.671	TargetScan Human	High (predicted)	1369078_at	MAPK1	4	-0.397
mmu-miR-181a	80	miR-181a/miR-181b/miR-181d (includes others)	0.671	TargetScan Human	High (predicted)	1372520_at	MCL1	4	-0.259
mmu-miR-181a	80	miR-181a/miR-181b/miR-181d (includes others)	0.671	TargetScan Human	High (predicted)	1390423_at	MYCBP2	4	-0.887
mmu-miR-181a	80	miR-181a/miR-181b/miR-181d (includes others)	0.671	TargetScan Human	High (predicted)	1387452_a_at	NFYB	4	-0.362
mmu-miR-181a	80	miR-181a/miR-181b/miR-181d (includes others)	0.671	TargetScan Human	High (predicted)	1368221_at	NR3C1	4	-1.656
mmu-miR-181a	80	miR-181a/miR-181b/miR-181d (includes others)	0.671	TargetScan Human	High (predicted)	1383327_at	PDCD4	4	-0.288
mmu-miR-181a	80	miR-181a/miR-181b/miR-181d (includes others)	0.671	TargetScan Human	Moderate (predicted)	1372728_at	SORT1	4	-0.986
mmu-miR-181a	80	miR-181a/miR-181b/miR-181d (includes others)	0.671	TargetScan Human	High (predicted)	1388478_at	TBL1X	4	-0.382
mmu-miR-181a	80	miR-181a/miR-181b/miR-181d (includes others)	0.671	TargetScan Human,miRecords	Experimentally Observed,High (predicted)	1375138_at	TIMP3	4	-2.494
mmu-miR-181a	80	miR-181a/miR-181b/miR-181d (includes others)	0.671	TargetScan Human	High (predicted)	1376668_at	TTC39A	4	-2.541
mmu-miR-181a	80	miR-181a/miR-181b/miR-181d (includes others)	0.671	TargetScan Human	Moderate (predicted)	1376727_at	YIPF4	4	-0.576
mmu-miR-181a	80	miR-181a/miR-181b/miR-181d (includes others)	0.671	TargetScan Human	High (predicted)	1373315_at	ARNT2	3	-1.184
mmu-miR-181a	80	miR-181a/miR-181b/miR-181d (includes others)	0.671	TargetScan Human	Moderate (predicted)	1371675_at	CHD2	3	-0.507
mmu-miR-181a	80	miR-181a/miR-181b/miR-181d (includes others)	0.671	TargetScan Human	High (predicted)	1390846_at	COL16A1	3	-0.498
mmu-miR-181a	80	miR-181a/miR-181b/miR-181d (includes others)	0.671	TargetScan Human	High (predicted)	1394783_at	DCUN1D1	3	-0.622
mmu-miR-181a	80	miR-181a/miR-181b/miR-181d (includes others)	0.671	TargetScan Human	Moderate (predicted)	1373147_at	FBXL3	3	-0.409
mmu-miR-181a	80	miR-181a/miR-181b/miR-181d (includes others)	0.671	TargetScan Human	High (predicted)	1370136_at	LBR (includes EG:368360)	3	-0.429
mmu-miR-181a	80	miR-181a/miR-181b/miR-181d (includes others)	0.671	TargetScan Human	Moderate (predicted)	1398866_at	MAGI3	3	-0.651
mmu-miR-181a	80	miR-181a/miR-181b/miR-181d (includes others)	0.671	TargetScan Human	High (predicted)	1370543_at	OGT	3	-1.147
mmu-miR-181a	80	miR-181a/miR-181b/miR-181d (includes others)	0.671	TargetScan Human	High (predicted)	1367687_a_at	PAM	3	-0.457
mmu-miR-181a	80	miR-181a/miR-181b/miR-181d (includes others)	0.671	TargetScan Human	High (predicted)	1368702_at	PAWR	3	-0.37
mmu-miR-181a	80	miR-181a/miR-181b/miR-181d (includes others)	0.671	TargetScan Human	High (predicted)	1371136_at	PPM1B	3	-0.299
mmu-miR-181a	80	miR-181a/miR-181b/miR-181d (includes others)	0.671	TargetScan Human	High (predicted)	1370898_at	SNN	3	-0.496
mmu-miR-181a	80	miR-181a/miR-181b/miR-181d (includes others)	0.671	TargetScan Human	High (predicted)	1397852_at	TADA1	3	-0.765
mmu-miR-181a	80	miR-181a/miR-181b/miR-181d (includes others)	0.671	TargetScan Human	High (predicted)	1374058_at	TMEM9B	3	-0.835
mmu-miR-181a	80	miR-181a/miR-181b/miR-181d (includes others)	0.671	TargetScan Human	High (predicted)	1388896_at	USP33	3	-0.525
mmu-miR-181a	80	miR-181a/miR-181b/miR-181d (includes others)	0.671	TargetScan Human	High (predicted)	1369959_at	ZFP36L1	3	-0.432
mmu-miR-181a	80	miR-181a/miR-181b/miR-181d (includes others)	0.671	TargetScan Human	Moderate (predicted)	1383617_at	CDKN2AIP	2	-0.308
mmu-miR-181a	80	miR-181a/miR-181b/miR-181d (includes others)	0.671	TargetScan Human	Moderate (predicted)	1387912_at	DDX46	2	-0.238
mmu-miR-181a	80	miR-181a/miR-181b/miR-181d (includes others)	0.671	TargetScan Human	High (predicted)	1397697_at	EIF4A2	2	-1.265
mmu-miR-181a	80	miR-181a/miR-181b/miR-181d (includes others)	0.671	TargetScan Human	High (predicted)	1383467_at	EPC2	2	-0.383
mmu-miR-181a	80	miR-181a/miR-181b/miR-181d (includes others)	0.671	TargetScan Human	High (predicted)	1375983_at	MAMDC2	2	-2.049
mmu-miR-181a	80	miR-181a/miR-181b/miR-181d (includes others)	0.671	TargetScan Human	High (predicted)	1371056_at	NEO1	2	-0.364
mmu-miR-181a	80	miR-181a/miR-181b/miR-181d (includes others)	0.671	TargetScan Human	High (predicted)	1374759_at	GALNTL1	1	-0.259
mmu-miR-181a	80	miR-181a/miR-181b/miR-181d (includes others)	0.671	TargetScan Human	High (predicted)	1388697_at	INPP5A	1	-0.306
mmu-miR-181a	80	miR-181a/miR-181b/miR-181d (includes others)	0.671	TargetScan Human	High (predicted)	1369404_a_at	NRXN1	1	-0.954
mmu-miR-181a	80	miR-181a/miR-181b/miR-181d (includes others)	0.671	TargetScan Human	Moderate (predicted)	1393453_at	SAV1	1	-0.425
mmu-miR-222	46	miR-222/miR-221/miR-1928	0.701	TargetScan Human	High (predicted)	1372348_at	AAK1	16	-0.293
mmu-miR-222	46	miR-222/miR-221/miR-1928	0.701	TargetScan Human	High (predicted)	1398421_at	NFAT5	13	-0.879
mmu-miR-222	46	miR-222/miR-221/miR-1928	0.701	Ingenuity Expert Findings,TargetScan Human	Experimentally Observed,High (predicted)	1370114_a_at	PIK3R1	10	-1.501
mmu-miR-222	46	miR-222/miR-221/miR-1928	0.701	TargetScan Human	High (predicted)	1374079_at	DCUN1D4	9	-0.329
mmu-miR-222	46	miR-222/miR-221/miR-1928	0.701	TargetScan Human	High (predicted)	1368851_at	ETS1	7	-0.331
mmu-miR-222	46	miR-222/miR-221/miR-1928	0.701	TargetScan Human	High (predicted)	1394741_at	HNRNPA3	7	-0.567
mmu-miR-222	46	miR-222/miR-221/miR-1928	0.701	TargetScan Human	Moderate (predicted)	1372101_at	PPAP2B	7	-0.989
mmu-miR-222	46	miR-222/miR-221/miR-1928	0.701	TargetScan Human	High (predicted)	1398970_at	SEC62 (includes EG:294912)	7	-0.537
mmu-miR-222	46	miR-222/miR-221/miR-1928	0.701	TargetScan Human	Moderate (predicted)	1368045_at	SLC31A1	7	-0.258
mmu-miR-222	46	miR-222/miR-221/miR-1928	0.701	TargetScan Human	Moderate (predicted)	1371581_at	SRSF1	7	-0.61
mmu-miR-222	46	miR-222/miR-221/miR-1928	0.701	TargetScan Human	Moderate (predicted)	1379287_at	CYLD	6	-0.646
mmu-miR-222	46	miR-222/miR-221/miR-1928	0.701	TargetScan Human	Moderate (predicted)	1383178_at	FBXO28	6	-0.408
mmu-miR-222	46	miR-222/miR-221/miR-1928	0.701	TargetScan Human	High (predicted)	1379765_at	NLK	6	-0.694
mmu-miR-222	46	miR-222/miR-221/miR-1928	0.701	TargetScan Human	High (predicted)	1379824_at	TOX	6	-0.997
mmu-miR-222	46	miR-222/miR-221/miR-1928	0.701	TargetScan Human	Moderate (predicted)	1377806_at	VEZF1	6	-0.351
mmu-miR-222	46	miR-222/miR-221/miR-1928	0.701	TargetScan Human	High (predicted)	1376067_at	CNOT2	5	-0.944
mmu-miR-222	46	miR-222/miR-221/miR-1928	0.701	TargetScan Human	High (predicted)	1398643_at	DICER1	5	-0.198
mmu-miR-222	46	miR-222/miR-221/miR-1928	0.701	TargetScan Human	High (predicted)	1372781_at	WDR47	5	-0.866
mmu-miR-222	46	miR-222/miR-221/miR-1928	0.701	TargetScan Human	Moderate (predicted)	1375903_a_at	YAF2	5	-0.207
mmu-miR-222	46	miR-222/miR-221/miR-1928	0.701	TargetScan Human	High (predicted)	1393363_at	ZMYM2	5	-0.426
mmu-miR-222	46	miR-222/miR-221/miR-1928	0.701	TargetScan Human	High (predicted)	1398369_at	AKAP13	4	-0.592
mmu-miR-222	46	miR-222/miR-221/miR-1928	0.701	TargetScan Human	High (predicted)	1373618_at	CREBL2	4	-0.975
mmu-miR-222	46	miR-222/miR-221/miR-1928	0.701	TargetScan Human	High (predicted)	1398327_at	FERMT2	4	-0.68
mmu-miR-222	46	miR-222/miR-221/miR-1928	0.701	TargetScan Human	High (predicted)	1387452_a_at	NFYB	4	-0.362
mmu-miR-222	46	miR-222/miR-221/miR-1928	0.701	TargetScan Human	Moderate (predicted)	1379953_at	PPTC7	4	-0.341
mmu-miR-222	46	miR-222/miR-221/miR-1928	0.701	TargetScan Human	High (predicted)	1387106_at	SH3BP4	4	-0.432
mmu-miR-222	46	miR-222/miR-221/miR-1928	0.701	TargetScan Human	Moderate (predicted)	1370195_at	SNAP23	4	-0.433
mmu-miR-222	46	miR-222/miR-221/miR-1928	0.701	TargetScan Human	Moderate (predicted)	1372728_at	SORT1	4	-0.986
mmu-miR-222	46	miR-222/miR-221/miR-1928	0.701	TargetScan Human	High (predicted)	1371972_at	SUN2	4	-0.487
mmu-miR-222	46	miR-222/miR-221/miR-1928	0.701	miRecords	Experimentally Observed	1376880_at	TBK1	4	-0.358
mmu-miR-222	46	miR-222/miR-221/miR-1928	0.701	Ingenuity Expert Findings,TargetScan Human	Experimentally Observed,High (predicted)	1375138_at	TIMP3	4	-2.494
mmu-miR-222	46	miR-222/miR-221/miR-1928	0.701	TargetScan Human	Moderate (predicted)	1393418_at	TMOD2	4	-0.679
mmu-miR-222	46	miR-222/miR-221/miR-1928	0.701	TargetScan Human	High (predicted)	1377630_at	TSPAN13	4	-0.513
mmu-miR-222	46	miR-222/miR-221/miR-1928	0.701	TargetScan Human	High (predicted)	1373111_at	CAPN7	3	-0.32
mmu-miR-222	46	miR-222/miR-221/miR-1928	0.701	TargetScan Human	High (predicted)	1395821_at	CBFB	3	-0.884
mmu-miR-222	46	miR-222/miR-221/miR-1928	0.701	TargetScan Human	High (predicted)	1394783_at	DCUN1D1	3	-0.622
mmu-miR-222	46	miR-222/miR-221/miR-1928	0.701	TargetScan Human	High (predicted)	1382213_at	DPP8	3	-0.297
mmu-miR-222	46	miR-222/miR-221/miR-1928	0.701	TargetScan Human	High (predicted)	1395199_at	EIF3J	3	-0.302
mmu-miR-222	46	miR-222/miR-221/miR-1928	0.701	TargetScan Human	High (predicted)	1370136_at	LBR (includes EG:368360)	3	-0.429
mmu-miR-222	46	miR-222/miR-221/miR-1928	0.701	TargetScan Human	Moderate (predicted)	1392534_at	PMEPA1	3	-1.004
mmu-miR-222	46	miR-222/miR-221/miR-1928	0.701	TargetScan Human	Moderate (predicted)	1377262_at	SMEK2	3	-0.644
mmu-miR-222	46	miR-222/miR-221/miR-1928	0.701	TargetScan Human	High (predicted)	1375517_at	TP53INP2	3	-0.308
mmu-miR-222	46	miR-222/miR-221/miR-1928	0.701	TargetScan Human	High (predicted)	1397409_s_at	WEE1	3	-0.717
mmu-miR-222	46	miR-222/miR-221/miR-1928	0.701	TargetScan Human	Moderate (predicted)	1384945_at	FYTTD1	2	-0.879
mmu-miR-222	46	miR-222/miR-221/miR-1928	0.701	TargetScan Human	Moderate (predicted)	1398282_at	KYNU	2	-0.329
mmu-miR-222	46	miR-222/miR-221/miR-1928	0.701	TargetScan Human	Moderate (predicted)	1377810_at	RALGPS2	2	-1.062
mmu-miR-191	7	miR-191	0.707	TargetScan Human	High (predicted)	1385486_at	BNC2	10	-1.228
mmu-miR-191	7	miR-191	0.707	TargetScan Human	High (predicted)	1378629_at	SATB1	8	-0.42
mmu-miR-191	7	miR-191	0.707	TargetScan Human	Moderate (predicted)	1398362_at	NOTCH2	6	-1.011
mmu-miR-191	7	miR-191	0.707	TargetScan Human	Moderate (predicted)	1376880_at	TBK1	4	-0.358
mmu-miR-191	7	miR-191	0.707	TargetScan Human	High (predicted)	1393418_at	TMOD2	4	-0.679
mmu-miR-191	7	miR-191	0.707	TargetScan Human	Moderate (predicted)	1377630_at	TSPAN13	4	-0.513
mmu-miR-191	7	miR-191	0.707	TargetScan Human	Moderate (predicted)	1368831_at	MARK3	2	-0.395
mmu-miR-155	45	miR-155 (human, mouse)	0.776	TargetScan Human	High (predicted)	1372348_at	AAK1	16	-0.293
mmu-miR-155	45	miR-155 (human, mouse)	0.776	TargetScan Human	High (predicted)	1398421_at	NFAT5	13	-0.879
mmu-miR-155	45	miR-155 (human, mouse)	0.776	TargetScan Human	Moderate (predicted)	1383450_at	CNOT6	11	-0.313
mmu-miR-155	45	miR-155 (human, mouse)	0.776	TargetScan Human	High (predicted)	1385486_at	BNC2	10	-1.228
mmu-miR-155	45	miR-155 (human, mouse)	0.776	TargetScan Human	High (predicted)	1370114_a_at	PIK3R1	10	-1.501
mmu-miR-155	45	miR-155 (human, mouse)	0.776	TargetScan Human	Moderate (predicted)	1381790_at	MAP4K4	8	-0.559
mmu-miR-155	45	miR-155 (human, mouse)	0.776	Ingenuity Expert Findings,TargetScan Human	Experimentally Observed,High (predicted)	1378629_at	SATB1	8	-0.42
mmu-miR-155	45	miR-155 (human, mouse)	0.776	TargetScan Human,miRecords	Experimentally Observed,High (predicted)	1368851_at	ETS1	7	-0.331
mmu-miR-155	45	miR-155 (human, mouse)	0.776	TargetScan Human	High (predicted)	1394741_at	HNRNPA3	7	-0.567
mmu-miR-155	45	miR-155 (human, mouse)	0.776	TargetScan Human	Moderate (predicted)	1375140_at	MBNL2	7	-0.924
mmu-miR-155	45	miR-155 (human, mouse)	0.776	TargetScan Human	High (predicted)	1390437_at	SEMA5A	7	-1.335
mmu-miR-155	45	miR-155 (human, mouse)	0.776	TargetScan Human	Moderate (predicted)	1374747_at	CDK14	6	-0.63
mmu-miR-155	45	miR-155 (human, mouse)	0.776	TargetScan Human	High (predicted)	1378112_at	KAT6A	6	-0.383
mmu-miR-155	45	miR-155 (human, mouse)	0.776	TargetScan Human	High (predicted)	1368590_at	MMP16	6	-0.752
mmu-miR-155	45	miR-155 (human, mouse)	0.776	TargetScan Human	Moderate (predicted)	1370455_a_at	OLFM3	6	-4.503
mmu-miR-155	45	miR-155 (human, mouse)	0.776	TargetScan Human	High (predicted)	1376762_at	PLEKHA1	6	-1.205
mmu-miR-155	45	miR-155 (human, mouse)	0.776	TarBase,TargetScan Human	Experimentally Observed,Moderate (predicted)	1370978_at	SCAMP1	6	-0.78
mmu-miR-155	45	miR-155 (human, mouse)	0.776	TargetScan Human	Moderate (predicted)	1377806_at	VEZF1	6	-0.351
mmu-miR-155	45	miR-155 (human, mouse)	0.776	TargetScan Human	Moderate (predicted)	1389941_at	ARL2BP	5	-0.279
mmu-miR-155	45	miR-155 (human, mouse)	0.776	TargetScan Human	High (predicted)	1383354_a_at	FBXO33	5	-0.278
mmu-miR-155	45	miR-155 (human, mouse)	0.776	TargetScan Human	High (predicted)	1377905_at	LSM14A	5	-0.514
mmu-miR-155	45	miR-155 (human, mouse)	0.776	TargetScan Human	High (predicted)	1387947_at	MAFB	5	-0.21
mmu-miR-155	45	miR-155 (human, mouse)	0.776	TargetScan Human	High (predicted)	1391506_at	PHF17	5	-0.306
mmu-miR-155	45	miR-155 (human, mouse)	0.776	TargetScan Human	High (predicted)	1393363_at	ZMYM2	5	-0.426
mmu-miR-155	45	miR-155 (human, mouse)	0.776	TargetScan Human	Moderate (predicted)	1379192_at	ASF1A	4	-0.499
mmu-miR-155	45	miR-155 (human, mouse)	0.776	TargetScan Human	High (predicted)	1372243_at	CAB39	4	-0.251
mmu-miR-155	45	miR-155 (human, mouse)	0.776	TargetScan Human	Moderate (predicted)	1369610_at	LIN7C	4	-0.283
mmu-miR-155	45	miR-155 (human, mouse)	0.776	TargetScan Human	High (predicted)	1383327_at	PDCD4	4	-0.288
mmu-miR-155	45	miR-155 (human, mouse)	0.776	TarBase	Experimentally Observed	1387106_at	SH3BP4	4	-0.432
mmu-miR-155	45	miR-155 (human, mouse)	0.776	TargetScan Human	Moderate (predicted)	1372728_at	SORT1	4	-0.986
mmu-miR-155	45	miR-155 (human, mouse)	0.776	TarBase	Experimentally Observed	1395821_at	CBFB	3	-0.884
mmu-miR-155	45	miR-155 (human, mouse)	0.776	TargetScan Human	High (predicted)	1376950_at	DET1 (includes EG:308775)	3	-0.482
mmu-miR-155	45	miR-155 (human, mouse)	0.776	TargetScan Human	High (predicted)	1368546_at	HIVEP2	3	-0.39
mmu-miR-155	45	miR-155 (human, mouse)	0.776	TargetScan Human	High (predicted)	1391688_at	MAP3K14	3	-0.123
mmu-miR-155	45	miR-155 (human, mouse)	0.776	TargetScan Human	Moderate (predicted)	1368702_at	PAWR	3	-0.37
mmu-miR-155	45	miR-155 (human, mouse)	0.776	TargetScan Human	High (predicted)	1397409_s_at	WEE1	3	-0.717
mmu-miR-155	45	miR-155 (human, mouse)	0.776	TargetScan Human	High (predicted)	1398905_at	ATP6V1G1	2	-0.849
mmu-miR-155	45	miR-155 (human, mouse)	0.776	TargetScan Human	High (predicted)	1388659_at	CARHSP1	2	-1.681
mmu-miR-155	45	miR-155 (human, mouse)	0.776	TargetScan Human	High (predicted)	1371924_at	OLFML3	2	-2.692
mmu-miR-155	45	miR-155 (human, mouse)	0.776	TargetScan Human	Moderate (predicted)	1383357_a_at	RELL1	2	-0.462
mmu-miR-155	45	miR-155 (human, mouse)	0.776	TargetScan Human	Moderate (predicted)	1398879_at	TMEM66	2	-0.51
mmu-miR-155	45	miR-155 (human, mouse)	0.776	TargetScan Human	High (predicted)	1387774_at	YWHAZ	2	-0.431
mmu-miR-155	45	miR-155 (human, mouse)	0.776	TargetScan Human	Moderate (predicted)	1373106_at	ZFP36L2	2	-0.765
mmu-miR-155	45	miR-155 (human, mouse)	0.776	TargetScan Human	High (predicted)	1369928_at	ACTA1	1	-0.719
mmu-miR-155	45	miR-155 (human, mouse)	0.776	TargetScan Human	High (predicted)	1387025_at	DYNC1I1	1	-3.435
mmu-miR-135b	40	miR-135a/miR-135b	0.82	TargetScan Human	High (predicted)	1374079_at	DCUN1D4	9	-0.329
mmu-miR-135b	40	miR-135a/miR-135b	0.82	TargetScan Human	High (predicted)	1382646_at	PRPF4B	9	-0.318
mmu-miR-135b	40	miR-135a/miR-135b	0.82	TargetScan Human,miRecords	Experimentally Observed,High (predicted)	1387837_at	APC	7	-0.408
mmu-miR-135b	40	miR-135a/miR-135b	0.82	TargetScan Human	High (predicted)	1394741_at	HNRNPA3	7	-0.567
mmu-miR-135b	40	miR-135a/miR-135b	0.82	TargetScan Human	High (predicted)	1376058_at	MTUS1	7	-0.491
mmu-miR-135b	40	miR-135a/miR-135b	0.82	TargetScan Human	High (predicted)	1398970_at	SEC62 (includes EG:294912)	7	-0.537
mmu-miR-135b	40	miR-135a/miR-135b	0.82	TargetScan Human	High (predicted)	1369518_at	PIK3R3	6	-0.264
mmu-miR-135b	40	miR-135a/miR-135b	0.82	TargetScan Human	High (predicted)	1368932_at	ROCK1	6	-0.498
mmu-miR-135b	40	miR-135a/miR-135b	0.82	TargetScan Human	Moderate (predicted)	1370978_at	SCAMP1	6	-0.78
mmu-miR-135b	40	miR-135a/miR-135b	0.82	TargetScan Human	Moderate (predicted)	1398823_at	TSNAX	6	-0.612
mmu-miR-135b	40	miR-135a/miR-135b	0.82	TargetScan Human	High (predicted)	1370460_at	USP15	6	-0.426
mmu-miR-135b	40	miR-135a/miR-135b	0.82	TargetScan Human	Moderate (predicted)	1394490_at	ABCA1	5	-1.075
mmu-miR-135b	40	miR-135a/miR-135b	0.82	TargetScan Human	Moderate (predicted)	1387592_at	AKT3 (includes EG:10000)	5	-0.53
mmu-miR-135b	40	miR-135a/miR-135b	0.82	TargetScan Human	High (predicted)	1389546_at	AMOTL2	5	-0.612
mmu-miR-135b	40	miR-135a/miR-135b	0.82	TargetScan Human	Moderate (predicted)	1393757_at	N4BP2L1	5	-0.362
mmu-miR-135b	40	miR-135a/miR-135b	0.82	TargetScan Human	High (predicted)	1391506_at	PHF17	5	-0.306
mmu-miR-135b	40	miR-135a/miR-135b	0.82	TargetScan Human	High (predicted)	1368645_at	PTPN1	5	-0.637
mmu-miR-135b	40	miR-135a/miR-135b	0.82	TargetScan Human	High (predicted)	1384106_at	SGMS1	5	-0.499
mmu-miR-135b	40	miR-135a/miR-135b	0.82	TargetScan Human	High (predicted)	1371537_at	B4GALT5	4	-0.464
mmu-miR-135b	40	miR-135a/miR-135b	0.82	TargetScan Human	High (predicted)	1376099_at	COL5A1	4	-0.93
mmu-miR-135b	40	miR-135a/miR-135b	0.82	TargetScan Human	High (predicted)	1394731_at	CSNK1G3	4	-0.832
mmu-miR-135b	40	miR-135a/miR-135b	0.82	TargetScan Human	High (predicted)	1383641_at	EDNRA	4	-0.869
mmu-miR-135b	40	miR-135a/miR-135b	0.82	TargetScan Human	High (predicted)	1398327_at	FERMT2	4	-0.68
mmu-miR-135b	40	miR-135a/miR-135b	0.82	TargetScan Human	High (predicted)	1369156_at	FRK	4	-0.676
mmu-miR-135b	40	miR-135a/miR-135b	0.82	TargetScan Human	Moderate (predicted)	1390860_at	IGF2BP3	4	-0.798
mmu-miR-135b	40	miR-135a/miR-135b	0.82	TargetScan Human	High (predicted)	1372520_at	MCL1	4	-0.259
mmu-miR-135b	40	miR-135a/miR-135b	0.82	TargetScan Human	Moderate (predicted)	1379567_at	MED13	4	-0.408
mmu-miR-135b	40	miR-135a/miR-135b	0.82	TargetScan Human	High (predicted)	1373410_at	MEF2C	4	-0.403
mmu-miR-135b	40	miR-135a/miR-135b	0.82	TargetScan Human	High (predicted)	1379953_at	PPTC7	4	-0.341
mmu-miR-135b	40	miR-135a/miR-135b	0.82	TargetScan Human	High (predicted)	1379108_at	PSD3	4	-0.767
mmu-miR-135b	40	miR-135a/miR-135b	0.82	TargetScan Human	High (predicted)	1376880_at	TBK1	4	-0.358
mmu-miR-135b	40	miR-135a/miR-135b	0.82	TargetScan Human	High (predicted)	1372620_at	ANP32E	3	-0.264
mmu-miR-135b	40	miR-135a/miR-135b	0.82	TargetScan Human	Moderate (predicted)	1376950_at	DET1 (includes EG:308775)	3	-0.482
mmu-miR-135b	40	miR-135a/miR-135b	0.82	TargetScan Human	Moderate (predicted)	1379969_at	FOXJ2	3	-0.377
mmu-miR-135b	40	miR-135a/miR-135b	0.82	TargetScan Human	Moderate (predicted)	1391183_at	GOPC	3	-0.321
mmu-miR-135b	40	miR-135a/miR-135b	0.82	TargetScan Human	High (predicted)	1383816_at	PIGH	3	-0.324
mmu-miR-135b	40	miR-135a/miR-135b	0.82	TargetScan Human	High (predicted)	1367637_a_at	PPP1CC	3	-0.383
mmu-miR-135b	40	miR-135a/miR-135b	0.82	TargetScan Human	High (predicted)	1397852_at	TADA1	3	-0.765
mmu-miR-135b	40	miR-135a/miR-135b	0.82	TargetScan Human	High (predicted)	1389620_at	SUV420H2	2	-0.279
mmu-miR-135b	40	miR-135a/miR-135b	0.82	TargetScan Human	High (predicted)	1390207_at	LATS2	1	-0.423
mmu-miR-376c	45	miR-376c/miR-741-5p	0.846	TargetScan Human	Moderate (predicted)	1372348_at	AAK1	16	-0.293
mmu-miR-376c	45	miR-376c/miR-741-5p	0.846	TargetScan Human	High (predicted)	1398421_at	NFAT5	13	-0.879
mmu-miR-376c	45	miR-376c/miR-741-5p	0.846	TargetScan Human	Moderate (predicted)	1385486_at	BNC2	10	-1.228
mmu-miR-376c	45	miR-376c/miR-741-5p	0.846	TargetScan Human	Moderate (predicted)	1395229_at	ARHGEF12	8	-0.384
mmu-miR-376c	45	miR-376c/miR-741-5p	0.846	TargetScan Human	Moderate (predicted)	1382130_at	PCDH19	7	-0.665
mmu-miR-376c	45	miR-376c/miR-741-5p	0.846	TargetScan Human	High (predicted)	1378629_at	SATB1	8	-0.42
mmu-miR-376c	45	miR-376c/miR-741-5p	0.846	TargetScan Human	High (predicted)	1378133_at	SLC7A11	8	-1.58
mmu-miR-376c	45	miR-376c/miR-741-5p	0.846	TargetScan Human	Moderate (predicted)	1387837_at	APC	7	-0.408
mmu-miR-376c	45	miR-376c/miR-741-5p	0.846	TargetScan Human	Moderate (predicted)	1373600_at	GXYLT1	7	-0.295
mmu-miR-376c	45	miR-376c/miR-741-5p	0.846	TargetScan Human	High (predicted)	1372101_at	PPAP2B	7	-0.989
mmu-miR-376c	45	miR-376c/miR-741-5p	0.846	TargetScan Human	High (predicted)	1398970_at	SEC62 (includes EG:294912)	7	-0.537
mmu-miR-376c	45	miR-376c/miR-741-5p	0.846	TargetScan Human	Moderate (predicted)	1390437_at	SEMA5A	7	-1.335
mmu-miR-376c	45	miR-376c/miR-741-5p	0.846	TargetScan Human	Moderate (predicted)	1383178_at	FBXO28	6	-0.408
mmu-miR-376c	45	miR-376c/miR-741-5p	0.846	TargetScan Human	Moderate (predicted)	1378112_at	KAT6A	6	-0.383
mmu-miR-376c	45	miR-376c/miR-741-5p	0.846	TargetScan Human	Moderate (predicted)	1368932_at	ROCK1	6	-0.498
mmu-miR-376c	45	miR-376c/miR-741-5p	0.846	TargetScan Human	High (predicted)	1370286_at	SLC38A2	6	-0.285
mmu-miR-376c	45	miR-376c/miR-741-5p	0.846	TargetScan Human	High (predicted)	1379824_at	TOX	6	-0.997
mmu-miR-376c	45	miR-376c/miR-741-5p	0.846	TargetScan Human	High (predicted)	1377806_at	VEZF1	6	-0.351
mmu-miR-376c	45	miR-376c/miR-741-5p	0.846	TargetScan Human	High (predicted)	1394490_at	ABCA1	5	-1.075
mmu-miR-376c	45	miR-376c/miR-741-5p	0.846	TargetScan Human	Moderate (predicted)	1388230_at	JUB	5	-0.811
mmu-miR-376c	45	miR-376c/miR-741-5p	0.846	TargetScan Human	High (predicted)	1393757_at	N4BP2L1	5	-0.362
mmu-miR-376c	45	miR-376c/miR-741-5p	0.846	TargetScan Human	Moderate (predicted)	1368320_at	NCAM1	5	-1.1
mmu-miR-376c	45	miR-376c/miR-741-5p	0.846	TargetScan Human	Moderate (predicted)	1384106_at	SGMS1	5	-0.499
mmu-miR-376c	45	miR-376c/miR-741-5p	0.846	TargetScan Human	High (predicted)	1393363_at	ZMYM2	5	-0.426
mmu-miR-376c	45	miR-376c/miR-741-5p	0.846	TargetScan Human	Moderate (predicted)	1372243_at	CAB39	4	-0.251
mmu-miR-376c	45	miR-376c/miR-741-5p	0.846	TargetScan Human	Moderate (predicted)	1376741_at	HOOK3	4	-0.248
mmu-miR-376c	45	miR-376c/miR-741-5p	0.846	TargetScan Human	Moderate (predicted)	1379108_at	PSD3	4	-0.767
mmu-miR-376c	45	miR-376c/miR-741-5p	0.846	TargetScan Human	Moderate (predicted)	1377630_at	TSPAN13	4	-0.513
mmu-miR-376c	45	miR-376c/miR-741-5p	0.846	TargetScan Human	Moderate (predicted)	1376727_at	YIPF4	4	-0.576
mmu-miR-376c	45	miR-376c/miR-741-5p	0.846	TargetScan Human	High (predicted)	1374113_at	BAZ1A	3	-0.263
mmu-miR-376c	45	miR-376c/miR-741-5p	0.846	TargetScan Human	High (predicted)	1368546_at	HIVEP2	3	-0.39
mmu-miR-376c	45	miR-376c/miR-741-5p	0.846	TargetScan Human	Moderate (predicted)	1383720_at	KDM6A	3	-0.49
mmu-miR-376c	45	miR-376c/miR-741-5p	0.846	TargetScan Human	Moderate (predicted)	1370543_at	OGT	3	-1.147
mmu-miR-376c	45	miR-376c/miR-741-5p	0.846	TargetScan Human	Moderate (predicted)	1382058_at	RRAS2	3	-0.235
mmu-miR-376c	45	miR-376c/miR-741-5p	0.846	TargetScan Human	High (predicted)	1397843_at	WDR44	3	-0.797
mmu-miR-376c	45	miR-376c/miR-741-5p	0.846	TargetScan Human	High (predicted)	1375353_at	CABLES1	2	-0.391
mmu-miR-376c	45	miR-376c/miR-741-5p	0.846	TargetScan Human	Moderate (predicted)	1388973_at	COL9A1	2	-1.976
mmu-miR-376c	45	miR-376c/miR-741-5p	0.846	TargetScan Human	Moderate (predicted)	1375983_at	MAMDC2	2	-2.049
mmu-miR-376c	45	miR-376c/miR-741-5p	0.846	TargetScan Human	High (predicted)	1392107_at	SBNO2	2	-0.603
mmu-miR-376c	45	miR-376c/miR-741-5p	0.846	TargetScan Human	Moderate (predicted)	1373058_at	TMEM30A	2	-0.499
mmu-miR-376c	45	miR-376c/miR-741-5p	0.846	TargetScan Human	Moderate (predicted)	1368542_at	ZNF423	2	-0.871
mmu-miR-376c	45	miR-376c/miR-741-5p	0.846	TargetScan Human	High (predicted)	1373747_at	CNIH2	1	-0.369
mmu-miR-376c	45	miR-376c/miR-741-5p	0.846	TargetScan Human	Moderate (predicted)	1367895_at	HNRNPK	2	-0.274
mmu-miR-376c	45	miR-376c/miR-741-5p	0.846	TargetScan Human	High (predicted)	1398244_at	SYF2 (includes EG:170933)	1	-0.386
mmu-miR-376c	45	miR-376c/miR-741-5p	0.846	TargetScan Human	Moderate (predicted)	1373538_at	USP1	1	-0.296
mmu-miR-21	41	miR-21/miR-590-5p	0.912	TargetScan Human	High (predicted)	1398421_at	NFAT5	13	-0.879
mmu-miR-21	41	miR-21/miR-590-5p	0.912	TargetScan Human	High (predicted)	1383450_at	CNOT6	11	-0.313
mmu-miR-21	41	miR-21/miR-590-5p	0.912	TargetScan Human	High (predicted)	1385486_at	BNC2	10	-1.228
mmu-miR-21	41	miR-21/miR-590-5p	0.912	Ingenuity Expert Findings,TargetScan Human	Experimentally Observed,High (predicted)	1370114_a_at	PIK3R1	10	-1.501
mmu-miR-21	41	miR-21/miR-590-5p	0.912	TargetScan Human	High (predicted)	1382646_at	PRPF4B	9	-0.318
mmu-miR-21	41	miR-21/miR-590-5p	0.912	TargetScan Human	High (predicted)	1395229_at	ARHGEF12	8	-0.384
mmu-miR-21	41	miR-21/miR-590-5p	0.912	TargetScan Human	High (predicted)	1372439_at	COL4A1	8	-0.326
mmu-miR-21	41	miR-21/miR-590-5p	0.912	TargetScan Human	Moderate (predicted)	1382130_at	PCDH19	7	-0.665
mmu-miR-21	41	miR-21/miR-590-5p	0.912	TargetScan Human	High (predicted)	1378629_at	SATB1	8	-0.42
mmu-miR-21	41	miR-21/miR-590-5p	0.912	TargetScan Human	High (predicted)	1373600_at	GXYLT1	7	-0.295
mmu-miR-21	41	miR-21/miR-590-5p	0.912	TargetScan Human	Moderate (predicted)	1368045_at	SLC31A1	7	-0.258
mmu-miR-21	41	miR-21/miR-590-5p	0.912	TargetScan Human	Moderate (predicted)	1371581_at	SRSF1	7	-0.61
mmu-miR-21	41	miR-21/miR-590-5p	0.912	TargetScan Human	Moderate (predicted)	1373546_at	ATP11A	6	-0.316
mmu-miR-21	41	miR-21/miR-590-5p	0.912	TargetScan Human	High (predicted)	1370455_a_at	OLFM3	6	-4.503
mmu-miR-21	41	miR-21/miR-590-5p	0.912	TargetScan Human	High (predicted)	1376762_at	PLEKHA1	6	-1.205
mmu-miR-21	41	miR-21/miR-590-5p	0.912	TargetScan Human	High (predicted)	1371913_at	TGFBI	6	-2.478
mmu-miR-21	41	miR-21/miR-590-5p	0.912	TargetScan Human	High (predicted)	1398823_at	TSNAX	6	-0.612
mmu-miR-21	41	miR-21/miR-590-5p	0.912	TargetScan Human	Moderate (predicted)	1398643_at	DICER1	5	-0.198
mmu-miR-21	41	miR-21/miR-590-5p	0.912	TargetScan Human	High (predicted)	1393366_at	LEMD3	5	-0.31
mmu-miR-21	41	miR-21/miR-590-5p	0.912	TargetScan Human	Moderate (predicted)	1393757_at	N4BP2L1	5	-0.362
mmu-miR-21	41	miR-21/miR-590-5p	0.912	TargetScan Human	High (predicted)	1398476_at	VCL	5	-0.475
mmu-miR-21	41	miR-21/miR-590-5p	0.912	TargetScan Human	High (predicted)	1379192_at	ASF1A	4	-0.499
mmu-miR-21	41	miR-21/miR-590-5p	0.912	TargetScan Human	High (predicted)	1373618_at	CREBL2	4	-0.975
mmu-miR-21	41	miR-21/miR-590-5p	0.912	TargetScan Human	Moderate (predicted)	1379084_at	DCAF5	4	-0.318
mmu-miR-21	41	miR-21/miR-590-5p	0.912	TargetScan Human	Moderate (predicted)	1379567_at	MED13	4	-0.408
mmu-miR-21	41	miR-21/miR-590-5p	0.912	Ingenuity Expert Findings,TarBase,TargetScan Human,miRecords	Experimentally Observed,High (predicted)	1383327_at	PDCD4	4	-0.288
mmu-miR-21	41	miR-21/miR-590-5p	0.912	TargetScan Human	Moderate (predicted)	1388027_a_at	RTN4	4	-0.421
mmu-miR-21	41	miR-21/miR-590-5p	0.912	Ingenuity Expert Findings,TargetScan Human,miRecords	Experimentally Observed,High (predicted)	1375138_at	TIMP3	4	-2.494
mmu-miR-21	41	miR-21/miR-590-5p	0.912	TargetScan Human	Moderate (predicted)	1376657_at	CADM1	3	-0.309
mmu-miR-21	41	miR-21/miR-590-5p	0.912	TargetScan Human	High (predicted)	1390121_at	GLIS2	3	-0.509
mmu-miR-21	41	miR-21/miR-590-5p	0.912	TargetScan Human	Moderate (predicted)	1369402_at	ADNP	2	-0.542
mmu-miR-21	41	miR-21/miR-590-5p	0.912	TargetScan Human	High (predicted)	1388858_at	MAP2K3	2	-0.521
mmu-miR-21	41	miR-21/miR-590-5p	0.912	TargetScan Human	High (predicted)	1369980_s_at	MPRIP	2	-0.347
mmu-miR-21	41	miR-21/miR-590-5p	0.912	TargetScan Human	Moderate (predicted)	1390159_at	RASGRP3	2	-1.278
mmu-miR-21	41	miR-21/miR-590-5p	0.912	TargetScan Human	High (predicted)	1382332_at	STAG2	2	-0.327
mmu-miR-21	41	miR-21/miR-590-5p	0.912	TargetScan Human	Moderate (predicted)	1382830_at	SUV39H2	2	-0.308
mmu-miR-21	41	miR-21/miR-590-5p	0.912	Ingenuity Expert Findings,TarBase,miRecords	Experimentally Observed	1395794_at	TPM1 (includes EG:22003)	2	-2.24
mmu-miR-21	41	miR-21/miR-590-5p	0.912	TargetScan Human	High (predicted)	1373106_at	ZFP36L2	2	-0.765
mmu-miR-21	41	miR-21/miR-590-5p	0.912	TargetScan Human	High (predicted)	1379967_at	ZNF367	2	-1.414
mmu-miR-21	41	miR-21/miR-590-5p	0.912	TargetScan Human	Moderate (predicted)	1367895_at	HNRNPK	2	-0.274
mmu-miR-21	41	miR-21/miR-590-5p	0.912	TargetScan Human	High (predicted)	1389306_at	MATN2	1	-1.441
mmu-miR-708	25	miR-708/miR-28/miR-28-5p (includes others)	1.081	TargetScan Human	High (predicted)	1372348_at	AAK1	16	-0.293
mmu-miR-708	25	miR-708/miR-28/miR-28-5p (includes others)	1.081	TargetScan Human	Moderate (predicted)	1374548_at	AFF4	7	-0.315
mmu-miR-708	25	miR-708/miR-28/miR-28-5p (includes others)	1.081	TargetScan Human	High (predicted)	1368045_at	SLC31A1	7	-0.258
mmu-miR-708	25	miR-708/miR-28/miR-28-5p (includes others)	1.081	TargetScan Human	High (predicted)	1371581_at	SRSF1	7	-0.61
mmu-miR-708	25	miR-708/miR-28/miR-28-5p (includes others)	1.081	TargetScan Human	Moderate (predicted)	1373546_at	ATP11A	6	-0.316
mmu-miR-708	25	miR-708/miR-28/miR-28-5p (includes others)	1.081	TargetScan Human	Moderate (predicted)	1378112_at	KAT6A	6	-0.383
mmu-miR-708	25	miR-708/miR-28/miR-28-5p (includes others)	1.081	TargetScan Human	Moderate (predicted)	1370286_at	SLC38A2	6	-0.285
mmu-miR-708	25	miR-708/miR-28/miR-28-5p (includes others)	1.081	TargetScan Human	High (predicted)	1388635_at	TMEM127	6	-0.761
mmu-miR-708	25	miR-708/miR-28/miR-28-5p (includes others)	1.081	TargetScan Human	Moderate (predicted)	1377806_at	VEZF1	6	-0.351
mmu-miR-708	25	miR-708/miR-28/miR-28-5p (includes others)	1.081	TargetScan Human	High (predicted)	1389546_at	AMOTL2	5	-0.612
mmu-miR-708	25	miR-708/miR-28/miR-28-5p (includes others)	1.081	TargetScan Human	Moderate (predicted)	1388230_at	JUB	5	-0.811
mmu-miR-708	25	miR-708/miR-28/miR-28-5p (includes others)	1.081	TargetScan Human	High (predicted)	1368320_at	NCAM1	5	-1.1
mmu-miR-708	25	miR-708/miR-28/miR-28-5p (includes others)	1.081	TargetScan Human	Moderate (predicted)	1373646_at	RAB15	5	-0.593
mmu-miR-708	25	miR-708/miR-28/miR-28-5p (includes others)	1.081	TargetScan Human	Moderate (predicted)	1393194_at	BAZ1B	4	-0.483
mmu-miR-708	25	miR-708/miR-28/miR-28-5p (includes others)	1.081	TargetScan Human	High (predicted)	1367890_at	CASP2	4	-0.419
mmu-miR-708	25	miR-708/miR-28/miR-28-5p (includes others)	1.081	TargetScan Human	Moderate (predicted)	1390860_at	IGF2BP3	4	-0.798
mmu-miR-708	25	miR-708/miR-28/miR-28-5p (includes others)	1.081	TargetScan Human	Moderate (predicted)	1374678_at	SEMA4B	4	-0.314
mmu-miR-708	25	miR-708/miR-28/miR-28-5p (includes others)	1.081	TargetScan Human	Moderate (predicted)	1370195_at	SNAP23	4	-0.433
mmu-miR-708	25	miR-708/miR-28/miR-28-5p (includes others)	1.081	TargetScan Human	High (predicted)	1376668_at	TTC39A	4	-2.541
mmu-miR-708	25	miR-708/miR-28/miR-28-5p (includes others)	1.081	TargetScan Human	Moderate (predicted)	1373315_at	ARNT2	3	-1.184
mmu-miR-708	25	miR-708/miR-28/miR-28-5p (includes others)	1.081	TargetScan Human	High (predicted)	1395821_at	CBFB	3	-0.884
mmu-miR-708	25	miR-708/miR-28/miR-28-5p (includes others)	1.081	TargetScan Human	Moderate (predicted)	1378287_at	RDX	3	-0.48
mmu-miR-708	25	miR-708/miR-28/miR-28-5p (includes others)	1.081	TargetScan Human	Moderate (predicted)	1371924_at	OLFML3	2	-2.692
mmu-miR-708	25	miR-708/miR-28/miR-28-5p (includes others)	1.081	TargetScan Human	Moderate (predicted)	1387774_at	YWHAZ	2	-0.431
mmu-miR-708	25	miR-708/miR-28/miR-28-5p (includes others)	1.081	TargetScan Human	High (predicted)	1370328_at	DKK3	1	-0.577
mmu-miR-329	44	miR-329/miR-362-3p	1.214	TargetScan Human	Moderate (predicted)	1372348_at	AAK1	16	-0.293
mmu-miR-329	44	miR-329/miR-362-3p	1.214	TargetScan Human	Moderate (predicted)	1383450_at	CNOT6	11	-0.313
mmu-miR-329	44	miR-329/miR-362-3p	1.214	TargetScan Human	Moderate (predicted)	1385486_at	BNC2	10	-1.228
mmu-miR-329	44	miR-329/miR-362-3p	1.214	TargetScan Human	High (predicted)	1370114_a_at	PIK3R1	10	-1.501
mmu-miR-329	44	miR-329/miR-362-3p	1.214	TargetScan Human	Moderate (predicted)	1382646_at	PRPF4B	9	-0.318
mmu-miR-329	44	miR-329/miR-362-3p	1.214	TargetScan Human	Moderate (predicted)	1395229_at	ARHGEF12	8	-0.384
mmu-miR-329	44	miR-329/miR-362-3p	1.214	TargetScan Human	Moderate (predicted)	1378133_at	SLC7A11	8	-1.58
mmu-miR-329	44	miR-329/miR-362-3p	1.214	TargetScan Human	Moderate (predicted)	1373600_at	GXYLT1	7	-0.295
mmu-miR-329	44	miR-329/miR-362-3p	1.214	TargetScan Human	Moderate (predicted)	1394741_at	HNRNPA3	7	-0.567
mmu-miR-329	44	miR-329/miR-362-3p	1.214	TargetScan Human	Moderate (predicted)	1387112_at	PLP1 (includes EG:18823)	7	-0.598
mmu-miR-329	44	miR-329/miR-362-3p	1.214	TargetScan Human	Moderate (predicted)	1368045_at	SLC31A1	7	-0.258
mmu-miR-329	44	miR-329/miR-362-3p	1.214	TargetScan Human	High (predicted)	1383514_s_at	NAA15	6	-0.268
mmu-miR-329	44	miR-329/miR-362-3p	1.214	TargetScan Human	High (predicted)	1379765_at	NLK	6	-0.694
mmu-miR-329	44	miR-329/miR-362-3p	1.214	TargetScan Human	Moderate (predicted)	1399034_at	PCNX	6	-1.099
mmu-miR-329	44	miR-329/miR-362-3p	1.214	TargetScan Human	Moderate (predicted)	1371913_at	TGFBI	6	-2.478
mmu-miR-329	44	miR-329/miR-362-3p	1.214	TargetScan Human	Moderate (predicted)	1377806_at	VEZF1	6	-0.351
mmu-miR-329	44	miR-329/miR-362-3p	1.214	TargetScan Human	Moderate (predicted)	1389941_at	ARL2BP	5	-0.279
mmu-miR-329	44	miR-329/miR-362-3p	1.214	TargetScan Human	Moderate (predicted)	1388230_at	JUB	5	-0.811
mmu-miR-329	44	miR-329/miR-362-3p	1.214	TargetScan Human	High (predicted)	1393366_at	LEMD3	5	-0.31
mmu-miR-329	44	miR-329/miR-362-3p	1.214	TargetScan Human	Moderate (predicted)	1377905_at	LSM14A	5	-0.514
mmu-miR-329	44	miR-329/miR-362-3p	1.214	TargetScan Human	High (predicted)	1368645_at	PTPN1	5	-0.637
mmu-miR-329	44	miR-329/miR-362-3p	1.214	TargetScan Human	Moderate (predicted)	1393363_at	ZMYM2	5	-0.426
mmu-miR-329	44	miR-329/miR-362-3p	1.214	TargetScan Human	High (predicted)	1394731_at	CSNK1G3	4	-0.832
mmu-miR-329	44	miR-329/miR-362-3p	1.214	TargetScan Human	High (predicted)	1379084_at	DCAF5	4	-0.318
mmu-miR-329	44	miR-329/miR-362-3p	1.214	TargetScan Human	High (predicted)	1368221_at	NR3C1	4	-1.656
mmu-miR-329	44	miR-329/miR-362-3p	1.214	TargetScan Human	High (predicted)	1381215_at	NUMBL	4	-0.268
mmu-miR-329	44	miR-329/miR-362-3p	1.214	TargetScan Human	Moderate (predicted)	1371972_at	SUN2	4	-0.487
mmu-miR-329	44	miR-329/miR-362-3p	1.214	TargetScan Human	Moderate (predicted)	1388478_at	TBL1X	4	-0.382
mmu-miR-329	44	miR-329/miR-362-3p	1.214	TargetScan Human	Moderate (predicted)	1373757_at	TRAFD1	4	-0.507
mmu-miR-329	44	miR-329/miR-362-3p	1.214	TargetScan Human	Moderate (predicted)	1379368_at	BCL6	3	-2.059
mmu-miR-329	44	miR-329/miR-362-3p	1.214	TargetScan Human	High (predicted)	1370507_at	DLGAP4	3	-0.663
mmu-miR-329	44	miR-329/miR-362-3p	1.214	TargetScan Human	High (predicted)	1368078_at	ESM1	3	-1.571
mmu-miR-329	44	miR-329/miR-362-3p	1.214	TargetScan Human	Moderate (predicted)	1390121_at	GLIS2	3	-0.509
mmu-miR-329	44	miR-329/miR-362-3p	1.214	TargetScan Human	Moderate (predicted)	1391688_at	MAP3K14	3	-0.123
mmu-miR-329	44	miR-329/miR-362-3p	1.214	TargetScan Human	Moderate (predicted)	1367687_a_at	PAM	3	-0.457
mmu-miR-329	44	miR-329/miR-362-3p	1.214	TargetScan Human	High (predicted)	1392534_at	PMEPA1	3	-1.004
mmu-miR-329	44	miR-329/miR-362-3p	1.214	TargetScan Human	Moderate (predicted)	1374058_at	TMEM9B	3	-0.835
mmu-miR-329	44	miR-329/miR-362-3p	1.214	TargetScan Human	High (predicted)	1375517_at	TP53INP2	3	-0.308
mmu-miR-329	44	miR-329/miR-362-3p	1.214	TargetScan Human	Moderate (predicted)	1392474_at	ULK2	3	-0.355
mmu-miR-329	44	miR-329/miR-362-3p	1.214	TargetScan Human	High (predicted)	1371624_at	ZC3H7B	3	-0.344
mmu-miR-329	44	miR-329/miR-362-3p	1.214	TargetScan Human	Moderate (predicted)	1398300_at	ATP1B3	2	-0.445
mmu-miR-329	44	miR-329/miR-362-3p	1.214	TargetScan Human	High (predicted)	1375353_at	CABLES1	2	-0.391
mmu-miR-329	44	miR-329/miR-362-3p	1.214	TargetScan Human	High (predicted)	1367907_a_at	CLTB	1	-0.791
mmu-miR-329	44	miR-329/miR-362-3p	1.214	TargetScan Human	Moderate (predicted)	1392957_at	SSBP2	1	-0.616
mmu-miR-10a	23	miR-10a/miR-10b/miR-10a-5p	1.258	TargetScan Human	High (predicted)	1372348_at	AAK1	16	-0.293
mmu-miR-10a	23	miR-10a/miR-10b/miR-10a-5p	1.258	TargetScan Human	High (predicted)	1398421_at	NFAT5	13	-0.879
mmu-miR-10a	23	miR-10a/miR-10b/miR-10a-5p	1.258	TargetScan Human	High (predicted)	1383450_at	CNOT6	11	-0.313
mmu-miR-10a	23	miR-10a/miR-10b/miR-10a-5p	1.258	TargetScan Human	Moderate (predicted)	1395229_at	ARHGEF12	8	-0.384
mmu-miR-10a	23	miR-10a/miR-10b/miR-10a-5p	1.258	TargetScan Human	High (predicted)	1387879_a_at	CELF2	8	-0.617
mmu-miR-10a	23	miR-10a/miR-10b/miR-10a-5p	1.258	TargetScan Human	High (predicted)	1381790_at	MAP4K4	8	-0.559
mmu-miR-10a	23	miR-10a/miR-10b/miR-10a-5p	1.258	TargetScan Human	Moderate (predicted)	1376058_at	MTUS1	7	-0.491
mmu-miR-10a	23	miR-10a/miR-10b/miR-10a-5p	1.258	TargetScan Human	High (predicted)	1371581_at	SRSF1	7	-0.61
mmu-miR-10a	23	miR-10a/miR-10b/miR-10a-5p	1.258	TargetScan Human	Moderate (predicted)	1383514_s_at	NAA15	6	-0.268
mmu-miR-10a	23	miR-10a/miR-10b/miR-10a-5p	1.258	TargetScan Human	Moderate (predicted)	1370286_at	SLC38A2	6	-0.285
mmu-miR-10a	23	miR-10a/miR-10b/miR-10a-5p	1.258	TargetScan Human	High (predicted)	1372068_at	ZMYND11	6	-0.423
mmu-miR-10a	23	miR-10a/miR-10b/miR-10a-5p	1.258	TargetScan Human	High (predicted)	1392421_at	BAZ2B	5	-0.58
mmu-miR-10a	23	miR-10a/miR-10b/miR-10a-5p	1.258	TargetScan Human	High (predicted)	1383768_at	ELAVL2	5	-1.208
mmu-miR-10a	23	miR-10a/miR-10b/miR-10a-5p	1.258	TargetScan Human	High (predicted)	1367806_at	GLS	5	-0.342
mmu-miR-10a	23	miR-10a/miR-10b/miR-10a-5p	1.258	TargetScan Human	Moderate (predicted)	1373646_at	RAB15	5	-0.593
mmu-miR-10a	23	miR-10a/miR-10b/miR-10a-5p	1.258	TargetScan Human	Moderate (predicted)	1384368_at	SLC25A16	5	-0.442
mmu-miR-10a	23	miR-10a/miR-10b/miR-10a-5p	1.258	TargetScan Human	High (predicted)	1393194_at	BAZ1B	4	-0.483
mmu-miR-10a	23	miR-10a/miR-10b/miR-10a-5p	1.258	TargetScan Human	Moderate (predicted)	1373618_at	CREBL2	4	-0.975
mmu-miR-10a	23	miR-10a/miR-10b/miR-10a-5p	1.258	TargetScan Human	High (predicted)	1388478_at	TBL1X	4	-0.382
mmu-miR-10a	23	miR-10a/miR-10b/miR-10a-5p	1.258	TargetScan Human	High (predicted)	1379368_at	BCL6	3	-2.059
mmu-miR-10a	23	miR-10a/miR-10b/miR-10a-5p	1.258	TargetScan Human	High (predicted)	1372196_at	NCOR2	3	-0.287
mmu-miR-10a	23	miR-10a/miR-10b/miR-10a-5p	1.258	TargetScan Human	High (predicted)	1398849_at	H3F3C	2	-0.411
mmu-miR-10a	23	miR-10a/miR-10b/miR-10a-5p	1.258	TargetScan Human	High (predicted)	1379967_at	ZNF367	2	-1.414
mmu-miR-29c	73	miR-29b/miR-29c/miR-29a	1.564	TargetScan Human	High (predicted)	1398421_at	NFAT5	13	-0.879
mmu-miR-29c	73	miR-29b/miR-29c/miR-29a	1.564	TargetScan Human	High (predicted)	1383450_at	CNOT6	11	-0.313
mmu-miR-29c	73	miR-29b/miR-29c/miR-29a	1.564	Ingenuity Expert Findings,TargetScan Human,miRecords	Experimentally Observed,High (predicted)	1370114_a_at	PIK3R1	10	-1.501
mmu-miR-29c	73	miR-29b/miR-29c/miR-29a	1.564	TargetScan Human	High (predicted)	1374079_at	DCUN1D4	9	-0.329
mmu-miR-29c	73	miR-29b/miR-29c/miR-29a	1.564	TargetScan Human	High (predicted)	1387879_a_at	CELF2	8	-0.617
mmu-miR-29c	73	miR-29b/miR-29c/miR-29a	1.564	TarBase,TargetScan Human,miRecords	Experimentally Observed,High (predicted)	1372439_at	COL4A1	8	-0.326
mmu-miR-29c	73	miR-29b/miR-29c/miR-29a	1.564	TargetScan Human	High (predicted)	1381790_at	MAP4K4	8	-0.559
mmu-miR-29c	73	miR-29b/miR-29c/miR-29a	1.564	TargetScan Human	High (predicted)	1374548_at	AFF4	7	-0.315
mmu-miR-29c	73	miR-29b/miR-29c/miR-29a	1.564	TargetScan Human	High (predicted)	1387112_at	PLP1 (includes EG:18823)	7	-0.598
mmu-miR-29c	73	miR-29b/miR-29c/miR-29a	1.564	TargetScan Human	High (predicted)	1368045_at	SLC31A1	7	-0.258
mmu-miR-29c	73	miR-29b/miR-29c/miR-29a	1.564	TargetScan Human	High (predicted)	1398362_at	NOTCH2	6	-1.011
mmu-miR-29c	73	miR-29b/miR-29c/miR-29a	1.564	TargetScan Human	High (predicted)	1369518_at	PIK3R3	6	-0.264
mmu-miR-29c	73	miR-29b/miR-29c/miR-29a	1.564	TargetScan Human	High (predicted)	1376762_at	PLEKHA1	6	-1.205
mmu-miR-29c	73	miR-29b/miR-29c/miR-29a	1.564	TargetScan Human	High (predicted)	1388635_at	TMEM127	6	-0.761
mmu-miR-29c	73	miR-29b/miR-29c/miR-29a	1.564	TargetScan Human	High (predicted)	1387592_at	AKT3 (includes EG:10000)	5	-0.53
mmu-miR-29c	73	miR-29b/miR-29c/miR-29a	1.564	TargetScan Human	High (predicted)	1398643_at	DICER1	5	-0.198
mmu-miR-29c	73	miR-29b/miR-29c/miR-29a	1.564	TargetScan Human	High (predicted)	1387947_at	MAFB	5	-0.21
mmu-miR-29c	73	miR-29b/miR-29c/miR-29a	1.564	TargetScan Human	High (predicted)	1393757_at	N4BP2L1	5	-0.362
mmu-miR-29c	73	miR-29b/miR-29c/miR-29a	1.564	TargetScan Human	Moderate (predicted)	1387345_at	PSME4	5	-0.338
mmu-miR-29c	73	miR-29b/miR-29c/miR-29a	1.564	TargetScan Human	High (predicted)	1368645_at	PTPN1	5	-0.637
mmu-miR-29c	73	miR-29b/miR-29c/miR-29a	1.564	TargetScan Human	High (predicted)	1373646_at	RAB15	5	-0.593
mmu-miR-29c	73	miR-29b/miR-29c/miR-29a	1.564	TargetScan Human	High (predicted)	1386981_at	SLC16A1	5	-1.069
mmu-miR-29c	73	miR-29b/miR-29c/miR-29a	1.564	TargetScan Human	High (predicted)	1398476_at	VCL	5	-0.475
mmu-miR-29c	73	miR-29b/miR-29c/miR-29a	1.564	TargetScan Human	Moderate (predicted)	1377961_at	ZFHX3	5	-1.108
mmu-miR-29c	73	miR-29b/miR-29c/miR-29a	1.564	TargetScan Human	High (predicted)	1368194_at	AGPAT4	4	-0.661
mmu-miR-29c	73	miR-29b/miR-29c/miR-29a	1.564	TargetScan Human	High (predicted)	1398369_at	AKAP13	4	-0.592
mmu-miR-29c	73	miR-29b/miR-29c/miR-29a	1.564	TargetScan Human	High (predicted)	1376099_at	COL5A1	4	-0.93
mmu-miR-29c	73	miR-29b/miR-29c/miR-29a	1.564	TargetScan Human	High (predicted)	1398327_at	FERMT2	4	-0.68
mmu-miR-29c	73	miR-29b/miR-29c/miR-29a	1.564	TargetScan Human	Moderate (predicted)	1376741_at	HOOK3	4	-0.248
mmu-miR-29c	73	miR-29b/miR-29c/miR-29a	1.564	TargetScan Human	High (predicted)	1387440_at	IREB2	4	-0.436
mmu-miR-29c	73	miR-29b/miR-29c/miR-29a	1.564	Ingenuity Expert Findings,TarBase,TargetScan Human,miRecords	Experimentally Observed,High (predicted)	1372520_at	MCL1	4	-0.259
mmu-miR-29c	73	miR-29b/miR-29c/miR-29a	1.564	TargetScan Human	Moderate (predicted)	1368221_at	NR3C1	4	-1.656
mmu-miR-29c	73	miR-29b/miR-29c/miR-29a	1.564	TargetScan Human	High (predicted)	1373757_at	TRAFD1	4	-0.507
mmu-miR-29c	73	miR-29b/miR-29c/miR-29a	1.564	TargetScan Human	High (predicted)	1383463_at	ZFP91	4	-0.509
mmu-miR-29c	73	miR-29b/miR-29c/miR-29a	1.564	TargetScan Human	High (predicted)	1375412_at	ARSB	3	-0.726
mmu-miR-29c	73	miR-29b/miR-29c/miR-29a	1.564	TargetScan Human	High (predicted)	1373111_at	CAPN7	3	-0.32
mmu-miR-29c	73	miR-29b/miR-29c/miR-29a	1.564	TargetScan Human	High (predicted)	1384211_at	COL11A1	3	-2.007
mmu-miR-29c	73	miR-29b/miR-29c/miR-29a	1.564	TargetScan Human	High (predicted)	1390846_at	COL16A1	3	-0.498
mmu-miR-29c	73	miR-29b/miR-29c/miR-29a	1.564	TargetScan Human	High (predicted)	1379969_at	FOXJ2	3	-0.377
mmu-miR-29c	73	miR-29b/miR-29c/miR-29a	1.564	TargetScan Human	High (predicted)	1390121_at	GLIS2	3	-0.509
mmu-miR-29c	73	miR-29b/miR-29c/miR-29a	1.564	TargetScan Human	High (predicted)	1372196_at	NCOR2	3	-0.287
mmu-miR-29c	73	miR-29b/miR-29c/miR-29a	1.564	TargetScan Human	Moderate (predicted)	1371136_at	PPM1B	3	-0.299
mmu-miR-29c	73	miR-29b/miR-29c/miR-29a	1.564	TargetScan Human	High (predicted)	1377262_at	SMEK2	3	-0.644
mmu-miR-29c	73	miR-29b/miR-29c/miR-29a	1.564	TargetScan Human	High (predicted)	1369959_at	ZFP36L1	3	-0.432
mmu-miR-29c	73	miR-29b/miR-29c/miR-29a	1.564	TargetScan Human	High (predicted)	1375025_at	CAMKK2	2	-0.418
mmu-miR-29c	73	miR-29b/miR-29c/miR-29a	1.564	TargetScan Human	High (predicted)	1383313_at	CHFR	2	-0.575
mmu-miR-29c	73	miR-29b/miR-29c/miR-29a	1.564	TarBase,TargetScan Human,miRecords	Experimentally Observed,High (predicted)	1370959_at	COL3A1	2	-0.669
mmu-miR-29c	73	miR-29b/miR-29c/miR-29a	1.564	TargetScan Human	High (predicted)	1388973_at	COL9A1	2	-1.976
mmu-miR-29c	73	miR-29b/miR-29c/miR-29a	1.564	TargetScan Human	High (predicted)	1368200_at	CX3CL1	2	-0.628
mmu-miR-29c	73	miR-29b/miR-29c/miR-29a	1.564	TargetScan Human	High (predicted)	1387912_at	DDX46	2	-0.238
mmu-miR-29c	73	miR-29b/miR-29c/miR-29a	1.564	TargetScan Human	High (predicted)	1368821_at	FSTL1	2	-1.117
mmu-miR-29c	73	miR-29b/miR-29c/miR-29a	1.564	TargetScan Human	High (predicted)	1372125_at	GPX7	2	-0.372
mmu-miR-29c	73	miR-29b/miR-29c/miR-29a	1.564	TargetScan Human	High (predicted)	1393672_at	HMCN1	2	-1.584
mmu-miR-29c	73	miR-29b/miR-29c/miR-29a	1.564	TargetScan Human	High (predicted)	1369795_at	KCNJ12	2	-0.629
mmu-miR-29c	73	miR-29b/miR-29c/miR-29a	1.564	TargetScan Human	High (predicted)	1390000_at	KDM6B	2	-0.492
mmu-miR-29c	73	miR-29b/miR-29c/miR-29a	1.564	TargetScan Human	High (predicted)	1368831_at	MARK3	2	-0.395
mmu-miR-29c	73	miR-29b/miR-29c/miR-29a	1.564	TargetScan Human	High (predicted)	1372294_at	PXDN	2	-0.394
mmu-miR-29c	73	miR-29b/miR-29c/miR-29a	1.564	TargetScan Human	High (predicted)	1382332_at	STAG2	2	-0.327
mmu-miR-29c	73	miR-29b/miR-29c/miR-29a	1.564	TargetScan Human	High (predicted)	1389620_at	SUV420H2	2	-0.279
mmu-miR-29c	73	miR-29b/miR-29c/miR-29a	1.564	TargetScan Human,miRecords	Experimentally Observed,High (predicted)	1395794_at	TPM1 (includes EG:22003)	2	-2.24
mmu-miR-29c	73	miR-29b/miR-29c/miR-29a	1.564	TarBase,TargetScan Human,miRecords	Experimentally Observed,High (predicted)	1379345_at	COL15A1	1	-0.934
mmu-miR-29c	73	miR-29b/miR-29c/miR-29a	1.564	TargetScan Human,miRecords	Experimentally Observed,High (predicted)	1368347_at	COL5A3	1	-0.357
mmu-miR-29c	73	miR-29b/miR-29c/miR-29a	1.564	TargetScan Human	High (predicted)	1385788_at	EPHB3	1	-1.312
mmu-miR-29c	73	miR-29b/miR-29c/miR-29a	1.564	TargetScan Human	High (predicted)	1387182_at	GPR37	1	-1.144
mmu-miR-29c	73	miR-29b/miR-29c/miR-29a	1.564	TargetScan Human	High (predicted)	1371815_at	MFAP2	1	-0.409
mmu-miR-29c	73	miR-29b/miR-29c/miR-29a	1.564	TargetScan Human	High (predicted)	1377299_at	NASP	1	-0.71
mmu-miR-29c	73	miR-29b/miR-29c/miR-29a	1.564	TargetScan Human	High (predicted)	1370642_s_at	PDGFRB	1	-0.195
mmu-miR-29c	73	miR-29b/miR-29c/miR-29a	1.564	Ingenuity Expert Findings,TargetScan Human	Experimentally Observed,Moderate (predicted)	1374884_at	PPM1D	1	-0.368
mmu-miR-29c	73	miR-29b/miR-29c/miR-29a	1.564	TargetScan Human	High (predicted)	1371310_s_at	SERPINH1	1	-0.601
mmu-miR-29c	73	miR-29b/miR-29c/miR-29a	1.564	TargetScan Human	Moderate (predicted)	1378595_at	SFPQ	1	-0.404
mmu-miR-29c	73	miR-29b/miR-29c/miR-29a	1.564	TarBase,TargetScan Human,miRecords	Experimentally Observed,High (predicted)	1395074_at	TDG	1	-0.754
mmu-miR-29c	73	miR-29b/miR-29c/miR-29a	1.564	TargetScan Human	High (predicted)	1367715_at	TNFRSF1A	1	-0.442
mmu-miR-29c	73	miR-29b/miR-29c/miR-29a	1.564	TargetScan Human	High (predicted)	1373763_at	ZBTB43	1	-0.34
mmu-miR-203	96	miR-203	1.654	TargetScan Human	High (predicted)	1372348_at	AAK1	16	-0.293
mmu-miR-203	96	miR-203	1.654	TargetScan Human	Moderate (predicted)	1398421_at	NFAT5	13	-0.879
mmu-miR-203	96	miR-203	1.654	TargetScan Human	Moderate (predicted)	1383450_at	CNOT6	11	-0.313
mmu-miR-203	96	miR-203	1.654	TargetScan Human	High (predicted)	1374079_at	DCUN1D4	9	-0.329
mmu-miR-203	96	miR-203	1.654	TargetScan Human	Moderate (predicted)	1382646_at	PRPF4B	9	-0.318
mmu-miR-203	96	miR-203	1.654	TargetScan Human	High (predicted)	1395229_at	ARHGEF12	8	-0.384
mmu-miR-203	96	miR-203	1.654	TargetScan Human	Moderate (predicted)	1387879_a_at	CELF2	8	-0.617
mmu-miR-203	96	miR-203	1.654	TargetScan Human	High (predicted)	1372439_at	COL4A1	8	-0.326
mmu-miR-203	96	miR-203	1.654	TargetScan Human	High (predicted)	1382130_at	PCDH19	7	-0.665
mmu-miR-203	96	miR-203	1.654	TargetScan Human	Moderate (predicted)	1378133_at	SLC7A11	8	-1.58
mmu-miR-203	96	miR-203	1.654	TargetScan Human	High (predicted)	1374548_at	AFF4	7	-0.315
mmu-miR-203	96	miR-203	1.654	TargetScan Human	High (predicted)	1387837_at	APC	7	-0.408
mmu-miR-203	96	miR-203	1.654	TargetScan Human	High (predicted)	1368851_at	ETS1	7	-0.331
mmu-miR-203	96	miR-203	1.654	TargetScan Human	High (predicted)	1373600_at	GXYLT1	7	-0.295
mmu-miR-203	96	miR-203	1.654	TargetScan Human	High (predicted)	1375140_at	MBNL2	7	-0.924
mmu-miR-203	96	miR-203	1.654	TargetScan Human	Moderate (predicted)	1376058_at	MTUS1	7	-0.491
mmu-miR-203	96	miR-203	1.654	TargetScan Human	Moderate (predicted)	1387112_at	PLP1 (includes EG:18823)	7	-0.598
mmu-miR-203	96	miR-203	1.654	TargetScan Human	High (predicted)	1372101_at	PPAP2B	7	-0.989
mmu-miR-203	96	miR-203	1.654	TargetScan Human	High (predicted)	1398970_at	SEC62 (includes EG:294912)	7	-0.537
mmu-miR-203	96	miR-203	1.654	TargetScan Human	High (predicted)	1390437_at	SEMA5A	7	-1.335
mmu-miR-203	96	miR-203	1.654	TargetScan Human	High (predicted)	1371581_at	SRSF1	7	-0.61
mmu-miR-203	96	miR-203	1.654	TargetScan Human	High (predicted)	1373546_at	ATP11A	6	-0.316
mmu-miR-203	96	miR-203	1.654	TargetScan Human	Moderate (predicted)	1374747_at	CDK14	6	-0.63
mmu-miR-203	96	miR-203	1.654	TargetScan Human	High (predicted)	1378112_at	KAT6A	6	-0.383
mmu-miR-203	96	miR-203	1.654	TargetScan Human	High (predicted)	1368590_at	MMP16	6	-0.752
mmu-miR-203	96	miR-203	1.654	TargetScan Human	Moderate (predicted)	1383514_s_at	NAA15	6	-0.268
mmu-miR-203	96	miR-203	1.654	TargetScan Human	High (predicted)	1379765_at	NLK	6	-0.694
mmu-miR-203	96	miR-203	1.654	TargetScan Human	High (predicted)	1370455_a_at	OLFM3	6	-4.503
mmu-miR-203	96	miR-203	1.654	TargetScan Human	Moderate (predicted)	1370978_at	SCAMP1	6	-0.78
mmu-miR-203	96	miR-203	1.654	TargetScan Human	High (predicted)	1370460_at	USP15	6	-0.426
mmu-miR-203	96	miR-203	1.654	TargetScan Human	High (predicted)	1372068_at	ZMYND11	6	-0.423
mmu-miR-203	96	miR-203	1.654	TargetScan Human	Moderate (predicted)	1387451_at	DCBLD2	5	-0.501
mmu-miR-203	96	miR-203	1.654	TargetScan Human	High (predicted)	1398643_at	DICER1	5	-0.198
mmu-miR-203	96	miR-203	1.654	TargetScan Human	High (predicted)	1383354_a_at	FBXO33	5	-0.278
mmu-miR-203	96	miR-203	1.654	TargetScan Human	High (predicted)	1367806_at	GLS	5	-0.342
mmu-miR-203	96	miR-203	1.654	TargetScan Human	Moderate (predicted)	1377905_at	LSM14A	5	-0.514
mmu-miR-203	96	miR-203	1.654	TargetScan Human	High (predicted)	1387947_at	MAFB	5	-0.21
mmu-miR-203	96	miR-203	1.654	TargetScan Human	High (predicted)	1368320_at	NCAM1	5	-1.1
mmu-miR-203	96	miR-203	1.654	TargetScan Human	Moderate (predicted)	1387345_at	PSME4	5	-0.338
mmu-miR-203	96	miR-203	1.654	TargetScan Human	High (predicted)	1368645_at	PTPN1	5	-0.637
mmu-miR-203	96	miR-203	1.654	TargetScan Human	Moderate (predicted)	1382198_at	PUM2	5	-0.276
mmu-miR-203	96	miR-203	1.654	TargetScan Human	High (predicted)	1373646_at	RAB15	5	-0.593
mmu-miR-203	96	miR-203	1.654	TargetScan Human	Moderate (predicted)	1372781_at	WDR47	5	-0.866
mmu-miR-203	96	miR-203	1.654	TargetScan Human	Moderate (predicted)	1377961_at	ZFHX3	5	-1.108
mmu-miR-203	96	miR-203	1.654	TargetScan Human	High (predicted)	1393363_at	ZMYM2	5	-0.426
mmu-miR-203	96	miR-203	1.654	TargetScan Human	High (predicted)	1398369_at	AKAP13	4	-0.592
mmu-miR-203	96	miR-203	1.654	TargetScan Human	Moderate (predicted)	1395894_at	API5	4	-0.413
mmu-miR-203	96	miR-203	1.654	TargetScan Human	High (predicted)	1393194_at	BAZ1B	4	-0.483
mmu-miR-203	96	miR-203	1.654	TargetScan Human	High (predicted)	1372243_at	CAB39	4	-0.251
mmu-miR-203	96	miR-203	1.654	TargetScan Human	High (predicted)	1383641_at	EDNRA	4	-0.869
mmu-miR-203	96	miR-203	1.654	TargetScan Human	High (predicted)	1376741_at	HOOK3	4	-0.248
mmu-miR-203	96	miR-203	1.654	TargetScan Human	High (predicted)	1369610_at	LIN7C	4	-0.283
mmu-miR-203	96	miR-203	1.654	TargetScan Human	High (predicted)	1369078_at	MAPK1	4	-0.397
mmu-miR-203	96	miR-203	1.654	TargetScan Human	Moderate (predicted)	1373410_at	MEF2C	4	-0.403
mmu-miR-203	96	miR-203	1.654	TargetScan Human	High (predicted)	1379953_at	PPTC7	4	-0.341
mmu-miR-203	96	miR-203	1.654	TargetScan Human	High (predicted)	1379108_at	PSD3	4	-0.767
mmu-miR-203	96	miR-203	1.654	TargetScan Human	Moderate (predicted)	1373571_at	RTN3	4	-0.677
mmu-miR-203	96	miR-203	1.654	TargetScan Human	High (predicted)	1387106_at	SH3BP4	4	-0.432
mmu-miR-203	96	miR-203	1.654	TargetScan Human	Moderate (predicted)	1370367_at	SLC1A1	4	-1.659
mmu-miR-203	96	miR-203	1.654	TargetScan Human	Moderate (predicted)	1368771_at	SULF1	4	-1.969
mmu-miR-203	96	miR-203	1.654	TargetScan Human	High (predicted)	1376880_at	TBK1	4	-0.358
mmu-miR-203	96	miR-203	1.654	TargetScan Human	High (predicted)	1376668_at	TTC39A	4	-2.541
mmu-miR-203	96	miR-203	1.654	TargetScan Human	Moderate (predicted)	1383463_at	ZFP91	4	-0.509
mmu-miR-203	96	miR-203	1.654	TargetScan Human	High (predicted)	1372620_at	ANP32E	3	-0.264
mmu-miR-203	96	miR-203	1.654	TargetScan Human	High (predicted)	1375412_at	ARSB	3	-0.726
mmu-miR-203	96	miR-203	1.654	TargetScan Human	High (predicted)	1371675_at	CHD2	3	-0.507
mmu-miR-203	96	miR-203	1.654	TargetScan Human	Moderate (predicted)	1376950_at	DET1 (includes EG:308775)	3	-0.482
mmu-miR-203	96	miR-203	1.654	TargetScan Human	High (predicted)	1384005_at	DR1	3	-0.409
mmu-miR-203	96	miR-203	1.654	TargetScan Human	Moderate (predicted)	1368078_at	ESM1	3	-1.571
mmu-miR-203	96	miR-203	1.654	TargetScan Human	High (predicted)	1393651_at	GALNT10	3	-0.334
mmu-miR-203	96	miR-203	1.654	TargetScan Human	Moderate (predicted)	1391183_at	GOPC	3	-0.321
mmu-miR-203	96	miR-203	1.654	TargetScan Human	High (predicted)	1370960_at	IGFBP5	3	-5.097
mmu-miR-203	96	miR-203	1.654	TargetScan Human	High (predicted)	1372755_at	MAL2	3	-0.985
mmu-miR-203	96	miR-203	1.654	TargetScan Human	High (predicted)	1382058_at	RRAS2	3	-0.235
mmu-miR-203	96	miR-203	1.654	TargetScan Human	High (predicted)	1392795_at	SEMA6A	3	-2.011
mmu-miR-203	96	miR-203	1.654	TargetScan Human	High (predicted)	1370898_at	SNN	3	-0.496
mmu-miR-203	96	miR-203	1.654	TargetScan Human	High (predicted)	1397852_at	TADA1	3	-0.765
mmu-miR-203	96	miR-203	1.654	TargetScan Human	Moderate (predicted)	1373353_at	BRPF1	2	-0.173
mmu-miR-203	96	miR-203	1.654	TargetScan Human	High (predicted)	1383467_at	EPC2	2	-0.383
mmu-miR-203	96	miR-203	1.654	TargetScan Human	Moderate (predicted)	1368821_at	FSTL1	2	-1.117
mmu-miR-203	96	miR-203	1.654	TargetScan Human	High (predicted)	1398282_at	KYNU	2	-0.329
mmu-miR-203	96	miR-203	1.654	TargetScan Human	High (predicted)	1389507_at	NEDD4L	2	-1.394
mmu-miR-203	96	miR-203	1.654	TargetScan Human	High (predicted)	1375767_at	PLEKHG3	2	-1.186
mmu-miR-203	96	miR-203	1.654	TargetScan Human	High (predicted)	1372294_at	PXDN	2	-0.394
mmu-miR-203	96	miR-203	1.654	TargetScan Human	High (predicted)	1371664_at	PXN	2	-0.762
mmu-miR-203	96	miR-203	1.654	TargetScan Human	Moderate (predicted)	1390159_at	RASGRP3	2	-1.278
mmu-miR-203	96	miR-203	1.654	TargetScan Human	Moderate (predicted)	1382271_at	RPS6KA5	2	-0.792
mmu-miR-203	96	miR-203	1.654	TargetScan Human	High (predicted)	1373865_at	SNAP91	2	-1.586
mmu-miR-203	96	miR-203	1.654	TargetScan Human	High (predicted)	1393395_at	ZMYM4	2	-0.301
mmu-miR-203	96	miR-203	1.654	TargetScan Human	High (predicted)	1397667_at	ARID1B	1	-0.364
mmu-miR-203	96	miR-203	1.654	TargetScan Human	High (predicted)	1377593_at	DPM1 (includes EG:13480)	1	-0.432
mmu-miR-203	96	miR-203	1.654	TargetScan Human	Moderate (predicted)	1374775_at	MKI67	1	-0.295
mmu-miR-203	96	miR-203	1.654	TargetScan Human	Moderate (predicted)	1371483_at	NNT	1	-0.817
mmu-miR-203	96	miR-203	1.654	TargetScan Human	Moderate (predicted)	1389136_at	PRKRIR	1	-0.307
mmu-miR-203	96	miR-203	1.654	TargetScan Human	Moderate (predicted)	1379073_at	SLC25A23	1	-1.582
mmu-miR-203	96	miR-203	1.654	TargetScan Human	High (predicted)	1393706_at	STEAP1	1	-0.667
mmu-miR-376b	36	miR-376a/miR-376b/miR-376b-3p	1.695	TargetScan Human	High (predicted)	1372348_at	AAK1	16	-0.293
mmu-miR-376b	36	miR-376a/miR-376b/miR-376b-3p	1.695	TargetScan Human	High (predicted)	1370114_a_at	PIK3R1	10	-1.501
mmu-miR-376b	36	miR-376a/miR-376b/miR-376b-3p	1.695	TargetScan Human	High (predicted)	1387879_a_at	CELF2	8	-0.617
mmu-miR-376b	36	miR-376a/miR-376b/miR-376b-3p	1.695	TargetScan Human	High (predicted)	1378629_at	SATB1	8	-0.42
mmu-miR-376b	36	miR-376a/miR-376b/miR-376b-3p	1.695	TargetScan Human	High (predicted)	1378133_at	SLC7A11	8	-1.58
mmu-miR-376b	36	miR-376a/miR-376b/miR-376b-3p	1.695	TargetScan Human	High (predicted)	1387837_at	APC	7	-0.408
mmu-miR-376b	36	miR-376a/miR-376b/miR-376b-3p	1.695	TargetScan Human	Moderate (predicted)	1390437_at	SEMA5A	7	-1.335
mmu-miR-376b	36	miR-376a/miR-376b/miR-376b-3p	1.695	TargetScan Human	High (predicted)	1371581_at	SRSF1	7	-0.61
mmu-miR-376b	36	miR-376a/miR-376b/miR-376b-3p	1.695	TargetScan Human	Moderate (predicted)	1383514_s_at	NAA15	6	-0.268
mmu-miR-376b	36	miR-376a/miR-376b/miR-376b-3p	1.695	TargetScan Human	High (predicted)	1370455_a_at	OLFM3	6	-4.503
mmu-miR-376b	36	miR-376a/miR-376b/miR-376b-3p	1.695	TargetScan Human	High (predicted)	1399034_at	PCNX	6	-1.099
mmu-miR-376b	36	miR-376a/miR-376b/miR-376b-3p	1.695	TargetScan Human	High (predicted)	1370286_at	SLC38A2	6	-0.285
mmu-miR-376b	36	miR-376a/miR-376b/miR-376b-3p	1.695	TargetScan Human	Moderate (predicted)	1372068_at	ZMYND11	6	-0.423
mmu-miR-376b	36	miR-376a/miR-376b/miR-376b-3p	1.695	TargetScan Human	Moderate (predicted)	1387592_at	AKT3 (includes EG:10000)	5	-0.53
mmu-miR-376b	36	miR-376a/miR-376b/miR-376b-3p	1.695	TargetScan Human	Moderate (predicted)	1367806_at	GLS	5	-0.342
mmu-miR-376b	36	miR-376a/miR-376b/miR-376b-3p	1.695	TargetScan Human	High (predicted)	1391506_at	PHF17	5	-0.306
mmu-miR-376b	36	miR-376a/miR-376b/miR-376b-3p	1.695	TargetScan Human	Moderate (predicted)	1382198_at	PUM2	5	-0.276
mmu-miR-376b	36	miR-376a/miR-376b/miR-376b-3p	1.695	TargetScan Human	High (predicted)	1384106_at	SGMS1	5	-0.499
mmu-miR-376b	36	miR-376a/miR-376b/miR-376b-3p	1.695	TargetScan Human	High (predicted)	1384368_at	SLC25A16	5	-0.442
mmu-miR-376b	36	miR-376a/miR-376b/miR-376b-3p	1.695	TargetScan Human	Moderate (predicted)	1375903_a_at	YAF2	5	-0.207
mmu-miR-376b	36	miR-376a/miR-376b/miR-376b-3p	1.695	TargetScan Human	High (predicted)	1377961_at	ZFHX3	5	-1.108
mmu-miR-376b	36	miR-376a/miR-376b/miR-376b-3p	1.695	TargetScan Human	Moderate (predicted)	1393194_at	BAZ1B	4	-0.483
mmu-miR-376b	36	miR-376a/miR-376b/miR-376b-3p	1.695	TargetScan Human	High (predicted)	1394731_at	CSNK1G3	4	-0.832
mmu-miR-376b	36	miR-376a/miR-376b/miR-376b-3p	1.695	TargetScan Human	High (predicted)	1379084_at	DCAF5	4	-0.318
mmu-miR-376b	36	miR-376a/miR-376b/miR-376b-3p	1.695	TargetScan Human	High (predicted)	1398327_at	FERMT2	4	-0.68
mmu-miR-376b	36	miR-376a/miR-376b/miR-376b-3p	1.695	TargetScan Human	High (predicted)	1387440_at	IREB2	4	-0.436
mmu-miR-376b	36	miR-376a/miR-376b/miR-376b-3p	1.695	TargetScan Human	Moderate (predicted)	1379567_at	MED13	4	-0.408
mmu-miR-376b	36	miR-376a/miR-376b/miR-376b-3p	1.695	TargetScan Human	Moderate (predicted)	1390423_at	MYCBP2	4	-0.887
mmu-miR-376b	36	miR-376a/miR-376b/miR-376b-3p	1.695	TargetScan Human	High (predicted)	1368771_at	SULF1	4	-1.969
mmu-miR-376b	36	miR-376a/miR-376b/miR-376b-3p	1.695	TargetScan Human	Moderate (predicted)	1373315_at	ARNT2	3	-1.184
mmu-miR-376b	36	miR-376a/miR-376b/miR-376b-3p	1.695	TargetScan Human	Moderate (predicted)	1377262_at	SMEK2	3	-0.644
mmu-miR-376b	36	miR-376a/miR-376b/miR-376b-3p	1.695	TargetScan Human	Moderate (predicted)	1370613_s_at	UGT1A6	3	-0.318
mmu-miR-376b	36	miR-376a/miR-376b/miR-376b-3p	1.695	TargetScan Human	High (predicted)	1398905_at	ATP6V1G1	2	-0.849
mmu-miR-376b	36	miR-376a/miR-376b/miR-376b-3p	1.695	TargetScan Human	Moderate (predicted)	1370959_at	COL3A1	2	-0.669
mmu-miR-376b	36	miR-376a/miR-376b/miR-376b-3p	1.695	TargetScan Human	High (predicted)	1367755_at	CDO1	1	-0.519
mmu-miR-376b	36	miR-376a/miR-376b/miR-376b-3p	1.695	TargetScan Human	High (predicted)	1369128_at	GRIK5	1	-0.468
mmu-miR-34a	35	miR-449a/miR-34a/miR-34c (includes others)	1.842	TargetScan Human	High (predicted)	1383450_at	CNOT6	11	-0.313
mmu-miR-34a	35	miR-449a/miR-34a/miR-34c (includes others)	1.842	TargetScan Human	High (predicted)	1385486_at	BNC2	10	-1.228
mmu-miR-34a	35	miR-449a/miR-34a/miR-34c (includes others)	1.842	TargetScan Human	Moderate (predicted)	1387879_a_at	CELF2	8	-0.617
mmu-miR-34a	35	miR-449a/miR-34a/miR-34c (includes others)	1.842	TargetScan Human	High (predicted)	1381790_at	MAP4K4	8	-0.559
mmu-miR-34a	35	miR-449a/miR-34a/miR-34c (includes others)	1.842	TargetScan Human	High (predicted)	1378629_at	SATB1	8	-0.42
mmu-miR-34a	35	miR-449a/miR-34a/miR-34c (includes others)	1.842	TargetScan Human	High (predicted)	1374548_at	AFF4	7	-0.315
mmu-miR-34a	35	miR-449a/miR-34a/miR-34c (includes others)	1.842	TargetScan Human	High (predicted)	1376058_at	MTUS1	7	-0.491
mmu-miR-34a	35	miR-449a/miR-34a/miR-34c (includes others)	1.842	TargetScan Human,miRecords	Experimentally Observed,High (predicted)	1398362_at	NOTCH2	6	-1.011
mmu-miR-34a	35	miR-449a/miR-34a/miR-34c (includes others)	1.842	TargetScan Human	High (predicted)	1399034_at	PCNX	6	-1.099
mmu-miR-34a	35	miR-449a/miR-34a/miR-34c (includes others)	1.842	TargetScan Human	Moderate (predicted)	1368932_at	ROCK1	6	-0.498
mmu-miR-34a	35	miR-449a/miR-34a/miR-34c (includes others)	1.842	TargetScan Human	Moderate (predicted)	1371913_at	TGFBI	6	-2.478
mmu-miR-34a	35	miR-449a/miR-34a/miR-34c (includes others)	1.842	TargetScan Human	High (predicted)	1379824_at	TOX	6	-0.997
mmu-miR-34a	35	miR-449a/miR-34a/miR-34c (includes others)	1.842	TargetScan Human	Moderate (predicted)	1372068_at	ZMYND11	6	-0.423
mmu-miR-34a	35	miR-449a/miR-34a/miR-34c (includes others)	1.842	TargetScan Human	Moderate (predicted)	1389546_at	AMOTL2	5	-0.612
mmu-miR-34a	35	miR-449a/miR-34a/miR-34c (includes others)	1.842	TargetScan Human	Moderate (predicted)	1386981_at	SLC16A1	5	-1.069
mmu-miR-34a	35	miR-449a/miR-34a/miR-34c (includes others)	1.842	TargetScan Human	High (predicted)	1398476_at	VCL	5	-0.475
mmu-miR-34a	35	miR-449a/miR-34a/miR-34c (includes others)	1.842	TargetScan Human	High (predicted)	1367890_at	CASP2	4	-0.419
mmu-miR-34a	35	miR-449a/miR-34a/miR-34c (includes others)	1.842	TargetScan Human	Moderate (predicted)	1369156_at	FRK	4	-0.676
mmu-miR-34a	35	miR-449a/miR-34a/miR-34c (includes others)	1.842	TargetScan Human	Moderate (predicted)	1390860_at	IGF2BP3	4	-0.798
mmu-miR-34a	35	miR-449a/miR-34a/miR-34c (includes others)	1.842	TargetScan Human	High (predicted)	1381215_at	NUMBL	4	-0.268
mmu-miR-34a	35	miR-449a/miR-34a/miR-34c (includes others)	1.842	TargetScan Human	High (predicted)	1383327_at	PDCD4	4	-0.288
mmu-miR-34a	35	miR-449a/miR-34a/miR-34c (includes others)	1.842	TargetScan Human	High (predicted)	1374678_at	SEMA4B	4	-0.314
mmu-miR-34a	35	miR-449a/miR-34a/miR-34c (includes others)	1.842	TargetScan Human	Moderate (predicted)	1373757_at	TRAFD1	4	-0.507
mmu-miR-34a	35	miR-449a/miR-34a/miR-34c (includes others)	1.842	TargetScan Human	Moderate (predicted)	1397853_s_at	ARHGEF9	3	-0.589
mmu-miR-34a	35	miR-449a/miR-34a/miR-34c (includes others)	1.842	TargetScan Human	High (predicted)	1375412_at	ARSB	3	-0.726
mmu-miR-34a	35	miR-449a/miR-34a/miR-34c (includes others)	1.842	TargetScan Human	Moderate (predicted)	1379368_at	BCL6	3	-2.059
mmu-miR-34a	35	miR-449a/miR-34a/miR-34c (includes others)	1.842	TargetScan Human	High (predicted)	1374359_at	CCNE2	3	-0.67
mmu-miR-34a	35	miR-449a/miR-34a/miR-34c (includes others)	1.842	TargetScan Human	High (predicted)	1379969_at	FOXJ2	3	-0.377
mmu-miR-34a	35	miR-449a/miR-34a/miR-34c (includes others)	1.842	TargetScan Human	Moderate (predicted)	1392795_at	SEMA6A	3	-2.011
mmu-miR-34a	35	miR-449a/miR-34a/miR-34c (includes others)	1.842	TargetScan Human	High (predicted)	1371132_a_at	ANK3	2	-0.818
mmu-miR-34a	35	miR-449a/miR-34a/miR-34c (includes others)	1.842	TargetScan Human	Moderate (predicted)	1374643_at	FAT4	2	-0.738
mmu-miR-34a	35	miR-449a/miR-34a/miR-34c (includes others)	1.842	TargetScan Human	High (predicted)	1388104_at	LGR4	2	-1.7
mmu-miR-34a	35	miR-449a/miR-34a/miR-34c (includes others)	1.842	TargetScan Human	High (predicted)	1371044_at	PDE7A	2	-1.145
mmu-miR-34a	35	miR-449a/miR-34a/miR-34c (includes others)	1.842	TargetScan Human	High (predicted)	1393395_at	ZMYM4	2	-0.301
mmu-miR-34a	35	miR-449a/miR-34a/miR-34c (includes others)	1.842	TargetScan Human	High (predicted)	1371049_at	DPYSL4	1	-0.394
mmu-miR-132	54	miR-132/miR-212/miR-212-3p	2.749	TargetScan Human	Moderate (predicted)	1372348_at	AAK1	16	-0.293
mmu-miR-132	54	miR-132/miR-212/miR-212-3p	2.749	TargetScan Human	High (predicted)	1398421_at	NFAT5	13	-0.879
mmu-miR-132	54	miR-132/miR-212/miR-212-3p	2.749	TargetScan Human	High (predicted)	1385486_at	BNC2	10	-1.228
mmu-miR-132	54	miR-132/miR-212/miR-212-3p	2.749	TargetScan Human	Moderate (predicted)	1370114_a_at	PIK3R1	10	-1.501
mmu-miR-132	54	miR-132/miR-212/miR-212-3p	2.749	TargetScan Human	Moderate (predicted)	1374079_at	DCUN1D4	9	-0.329
mmu-miR-132	54	miR-132/miR-212/miR-212-3p	2.749	TargetScan Human	High (predicted)	1382646_at	PRPF4B	9	-0.318
mmu-miR-132	54	miR-132/miR-212/miR-212-3p	2.749	TargetScan Human	Moderate (predicted)	1382130_at	PCDH19	7	-0.665
mmu-miR-132	54	miR-132/miR-212/miR-212-3p	2.749	TargetScan Human	Moderate (predicted)	1374548_at	AFF4	7	-0.315
mmu-miR-132	54	miR-132/miR-212/miR-212-3p	2.749	TargetScan Human	Moderate (predicted)	1387837_at	APC	7	-0.408
mmu-miR-132	54	miR-132/miR-212/miR-212-3p	2.749	TargetScan Human	Moderate (predicted)	1387112_at	PLP1 (includes EG:18823)	7	-0.598
mmu-miR-132	54	miR-132/miR-212/miR-212-3p	2.749	TargetScan Human	High (predicted)	1398970_at	SEC62 (includes EG:294912)	7	-0.537
mmu-miR-132	54	miR-132/miR-212/miR-212-3p	2.749	TargetScan Human	High (predicted)	1368045_at	SLC31A1	7	-0.258
mmu-miR-132	54	miR-132/miR-212/miR-212-3p	2.749	TargetScan Human	High (predicted)	1371581_at	SRSF1	7	-0.61
mmu-miR-132	54	miR-132/miR-212/miR-212-3p	2.749	TargetScan Human	Moderate (predicted)	1374747_at	CDK14	6	-0.63
mmu-miR-132	54	miR-132/miR-212/miR-212-3p	2.749	TargetScan Human	Moderate (predicted)	1379287_at	CYLD	6	-0.646
mmu-miR-132	54	miR-132/miR-212/miR-212-3p	2.749	TargetScan Human	High (predicted)	1383178_at	FBXO28	6	-0.408
mmu-miR-132	54	miR-132/miR-212/miR-212-3p	2.749	TargetScan Human	High (predicted)	1368590_at	MMP16	6	-0.752
mmu-miR-132	54	miR-132/miR-212/miR-212-3p	2.749	TargetScan Human	Moderate (predicted)	1379765_at	NLK	6	-0.694
mmu-miR-132	54	miR-132/miR-212/miR-212-3p	2.749	TargetScan Human	Moderate (predicted)	1369518_at	PIK3R3	6	-0.264
mmu-miR-132	54	miR-132/miR-212/miR-212-3p	2.749	TargetScan Human	High (predicted)	1370978_at	SCAMP1	6	-0.78
mmu-miR-132	54	miR-132/miR-212/miR-212-3p	2.749	TargetScan Human	Moderate (predicted)	1371913_at	TGFBI	6	-2.478
mmu-miR-132	54	miR-132/miR-212/miR-212-3p	2.749	TargetScan Human	Moderate (predicted)	1388635_at	TMEM127	6	-0.761
mmu-miR-132	54	miR-132/miR-212/miR-212-3p	2.749	TargetScan Human	High (predicted)	1376067_at	CNOT2	5	-0.944
mmu-miR-132	54	miR-132/miR-212/miR-212-3p	2.749	TargetScan Human	High (predicted)	1387451_at	DCBLD2	5	-0.501
mmu-miR-132	54	miR-132/miR-212/miR-212-3p	2.749	TargetScan Human	High (predicted)	1393366_at	LEMD3	5	-0.31
mmu-miR-132	54	miR-132/miR-212/miR-212-3p	2.749	TargetScan Human	Moderate (predicted)	1393757_at	N4BP2L1	5	-0.362
mmu-miR-132	54	miR-132/miR-212/miR-212-3p	2.749	TargetScan Human	High (predicted)	1391506_at	PHF17	5	-0.306
mmu-miR-132	54	miR-132/miR-212/miR-212-3p	2.749	TargetScan Human	Moderate (predicted)	1382198_at	PUM2	5	-0.276
mmu-miR-132	54	miR-132/miR-212/miR-212-3p	2.749	TargetScan Human	Moderate (predicted)	1373646_at	RAB15	5	-0.593
mmu-miR-132	54	miR-132/miR-212/miR-212-3p	2.749	TargetScan Human	Moderate (predicted)	1395894_at	API5	4	-0.413
mmu-miR-132	54	miR-132/miR-212/miR-212-3p	2.749	TargetScan Human	High (predicted)	1379192_at	ASF1A	4	-0.499
mmu-miR-132	54	miR-132/miR-212/miR-212-3p	2.749	TargetScan Human	High (predicted)	1383641_at	EDNRA	4	-0.869
mmu-miR-132	54	miR-132/miR-212/miR-212-3p	2.749	TargetScan Human	Moderate (predicted)	1369156_at	FRK	4	-0.676
mmu-miR-132	54	miR-132/miR-212/miR-212-3p	2.749	TargetScan Human	High (predicted)	1369078_at	MAPK1	4	-0.397
mmu-miR-132	54	miR-132/miR-212/miR-212-3p	2.749	TargetScan Human	High (predicted)	1390423_at	MYCBP2	4	-0.887
mmu-miR-132	54	miR-132/miR-212/miR-212-3p	2.749	TargetScan Human	Moderate (predicted)	1387452_a_at	NFYB	4	-0.362
mmu-miR-132	54	miR-132/miR-212/miR-212-3p	2.749	TargetScan Human	Moderate (predicted)	1388027_a_at	RTN4	4	-0.421
mmu-miR-132	54	miR-132/miR-212/miR-212-3p	2.749	TargetScan Human	Moderate (predicted)	1370367_at	SLC1A1	4	-1.659
mmu-miR-132	54	miR-132/miR-212/miR-212-3p	2.749	TargetScan Human	Moderate (predicted)	1373757_at	TRAFD1	4	-0.507
mmu-miR-132	54	miR-132/miR-212/miR-212-3p	2.749	TargetScan Human	High (predicted)	1398277_at	ACVR1	3	-0.286
mmu-miR-132	54	miR-132/miR-212/miR-212-3p	2.749	TargetScan Human	High (predicted)	1384211_at	COL11A1	3	-2.007
mmu-miR-132	54	miR-132/miR-212/miR-212-3p	2.749	TargetScan Human	High (predicted)	1398866_at	MAGI3	3	-0.651
mmu-miR-132	54	miR-132/miR-212/miR-212-3p	2.749	TargetScan Human	High (predicted)	1367687_a_at	PAM	3	-0.457
mmu-miR-132	54	miR-132/miR-212/miR-212-3p	2.749	TargetScan Human	Moderate (predicted)	1378287_at	RDX	3	-0.48
mmu-miR-132	54	miR-132/miR-212/miR-212-3p	2.749	TargetScan Human	High (predicted)	1392795_at	SEMA6A	3	-2.011
mmu-miR-132	54	miR-132/miR-212/miR-212-3p	2.749	TargetScan Human	Moderate (predicted)	1392474_at	ULK2	3	-0.355
mmu-miR-132	54	miR-132/miR-212/miR-212-3p	2.749	TargetScan Human	High (predicted)	1397697_at	EIF4A2	2	-1.265
mmu-miR-132	54	miR-132/miR-212/miR-212-3p	2.749	TargetScan Human	High (predicted)	1398849_at	H3F3C	2	-0.411
mmu-miR-132	54	miR-132/miR-212/miR-212-3p	2.749	TargetScan Human	High (predicted)	1369795_at	KCNJ12	2	-0.629
mmu-miR-132	54	miR-132/miR-212/miR-212-3p	2.749	TargetScan Human	Moderate (predicted)	1388104_at	LGR4	2	-1.7
mmu-miR-132	54	miR-132/miR-212/miR-212-3p	2.749	TargetScan Human	High (predicted)	1371664_at	PXN	2	-0.762
mmu-miR-132	54	miR-132/miR-212/miR-212-3p	2.749	TargetScan Human	High (predicted)	1392538_at	SPPL3	2	-0.257
mmu-miR-132	54	miR-132/miR-212/miR-212-3p	2.749	TargetScan Human	Moderate (predicted)	1373058_at	TMEM30A	2	-0.499
mmu-miR-132	54	miR-132/miR-212/miR-212-3p	2.749	TargetScan Human	High (predicted)	1372884_at	LARGE	1	-0.646
mmu-miR-290-5p	46	miR-292-5p/miR-290/miR-293* (includes others)	3.197	TargetScan Human	High (predicted)	1372348_at	AAK1	16	-0.293
mmu-miR-290-5p	46	miR-292-5p/miR-290/miR-293* (includes others)	3.197	TargetScan Human	Moderate (predicted)	1398421_at	NFAT5	13	-0.879
mmu-miR-290-5p	46	miR-292-5p/miR-290/miR-293* (includes others)	3.197	TargetScan Human	High (predicted)	1383450_at	CNOT6	11	-0.313
mmu-miR-290-5p	46	miR-292-5p/miR-290/miR-293* (includes others)	3.197	TargetScan Human	High (predicted)	1382646_at	PRPF4B	9	-0.318
mmu-miR-290-5p	46	miR-292-5p/miR-290/miR-293* (includes others)	3.197	TargetScan Human	High (predicted)	1387879_a_at	CELF2	8	-0.617
mmu-miR-290-5p	46	miR-292-5p/miR-290/miR-293* (includes others)	3.197	TargetScan Human	Moderate (predicted)	1374548_at	AFF4	7	-0.315
mmu-miR-290-5p	46	miR-292-5p/miR-290/miR-293* (includes others)	3.197	TargetScan Human	High (predicted)	1373600_at	GXYLT1	7	-0.295
mmu-miR-290-5p	46	miR-292-5p/miR-290/miR-293* (includes others)	3.197	TargetScan Human	High (predicted)	1394741_at	HNRNPA3	7	-0.567
mmu-miR-290-5p	46	miR-292-5p/miR-290/miR-293* (includes others)	3.197	TargetScan Human	High (predicted)	1375140_at	MBNL2	7	-0.924
mmu-miR-290-5p	46	miR-292-5p/miR-290/miR-293* (includes others)	3.197	TargetScan Human	Moderate (predicted)	1387112_at	PLP1 (includes EG:18823)	7	-0.598
mmu-miR-290-5p	46	miR-292-5p/miR-290/miR-293* (includes others)	3.197	TargetScan Human	High (predicted)	1398970_at	SEC62 (includes EG:294912)	7	-0.537
mmu-miR-290-5p	46	miR-292-5p/miR-290/miR-293* (includes others)	3.197	TargetScan Human	Moderate (predicted)	1390437_at	SEMA5A	7	-1.335
mmu-miR-290-5p	46	miR-292-5p/miR-290/miR-293* (includes others)	3.197	TargetScan Human	High (predicted)	1368045_at	SLC31A1	7	-0.258
mmu-miR-290-5p	46	miR-292-5p/miR-290/miR-293* (includes others)	3.197	TargetScan Human	High (predicted)	1374747_at	CDK14	6	-0.63
mmu-miR-290-5p	46	miR-292-5p/miR-290/miR-293* (includes others)	3.197	TargetScan Human	High (predicted)	1379287_at	CYLD	6	-0.646
mmu-miR-290-5p	46	miR-292-5p/miR-290/miR-293* (includes others)	3.197	TargetScan Human	High (predicted)	1376762_at	PLEKHA1	6	-1.205
mmu-miR-290-5p	46	miR-292-5p/miR-290/miR-293* (includes others)	3.197	TargetScan Human	High (predicted)	1370978_at	SCAMP1	6	-0.78
mmu-miR-290-5p	46	miR-292-5p/miR-290/miR-293* (includes others)	3.197	TargetScan Human	Moderate (predicted)	1398823_at	TSNAX	6	-0.612
mmu-miR-290-5p	46	miR-292-5p/miR-290/miR-293* (includes others)	3.197	TargetScan Human	Moderate (predicted)	1389941_at	ARL2BP	5	-0.279
mmu-miR-290-5p	46	miR-292-5p/miR-290/miR-293* (includes others)	3.197	TargetScan Human	High (predicted)	1376067_at	CNOT2	5	-0.944
mmu-miR-290-5p	46	miR-292-5p/miR-290/miR-293* (includes others)	3.197	TargetScan Human	High (predicted)	1387451_at	DCBLD2	5	-0.501
mmu-miR-290-5p	46	miR-292-5p/miR-290/miR-293* (includes others)	3.197	TargetScan Human	Moderate (predicted)	1383768_at	ELAVL2	5	-1.208
mmu-miR-290-5p	46	miR-292-5p/miR-290/miR-293* (includes others)	3.197	TargetScan Human	Moderate (predicted)	1382198_at	PUM2	5	-0.276
mmu-miR-290-5p	46	miR-292-5p/miR-290/miR-293* (includes others)	3.197	TargetScan Human	Moderate (predicted)	1386981_at	SLC16A1	5	-1.069
mmu-miR-290-5p	46	miR-292-5p/miR-290/miR-293* (includes others)	3.197	TargetScan Human	Moderate (predicted)	1398476_at	VCL	5	-0.475
mmu-miR-290-5p	46	miR-292-5p/miR-290/miR-293* (includes others)	3.197	TargetScan Human	High (predicted)	1375903_a_at	YAF2	5	-0.207
mmu-miR-290-5p	46	miR-292-5p/miR-290/miR-293* (includes others)	3.197	TargetScan Human	High (predicted)	1377961_at	ZFHX3	5	-1.108
mmu-miR-290-5p	46	miR-292-5p/miR-290/miR-293* (includes others)	3.197	TargetScan Human	High (predicted)	1398369_at	AKAP13	4	-0.592
mmu-miR-290-5p	46	miR-292-5p/miR-290/miR-293* (includes others)	3.197	TargetScan Human	High (predicted)	1369610_at	LIN7C	4	-0.283
mmu-miR-290-5p	46	miR-292-5p/miR-290/miR-293* (includes others)	3.197	miRecords	Experimentally Observed	1369078_at	MAPK1	4	-0.397
mmu-miR-290-5p	46	miR-292-5p/miR-290/miR-293* (includes others)	3.197	TargetScan Human	High (predicted)	1390423_at	MYCBP2	4	-0.887
mmu-miR-290-5p	46	miR-292-5p/miR-290/miR-293* (includes others)	3.197	TargetScan Human	Moderate (predicted)	1387452_a_at	NFYB	4	-0.362
mmu-miR-290-5p	46	miR-292-5p/miR-290/miR-293* (includes others)	3.197	TargetScan Human	Moderate (predicted)	1379953_at	PPTC7	4	-0.341
mmu-miR-290-5p	46	miR-292-5p/miR-290/miR-293* (includes others)	3.197	TargetScan Human	Moderate (predicted)	1379108_at	PSD3	4	-0.767
mmu-miR-290-5p	46	miR-292-5p/miR-290/miR-293* (includes others)	3.197	TargetScan Human	Moderate (predicted)	1373571_at	RTN3	4	-0.677
mmu-miR-290-5p	46	miR-292-5p/miR-290/miR-293* (includes others)	3.197	TargetScan Human	High (predicted)	1393418_at	TMOD2	4	-0.679
mmu-miR-290-5p	46	miR-292-5p/miR-290/miR-293* (includes others)	3.197	TargetScan Human	High (predicted)	1374113_at	BAZ1A	3	-0.263
mmu-miR-290-5p	46	miR-292-5p/miR-290/miR-293* (includes others)	3.197	TargetScan Human	Moderate (predicted)	1390846_at	COL16A1	3	-0.498
mmu-miR-290-5p	46	miR-292-5p/miR-290/miR-293* (includes others)	3.197	TargetScan Human	Moderate (predicted)	1395199_at	EIF3J	3	-0.302
mmu-miR-290-5p	46	miR-292-5p/miR-290/miR-293* (includes others)	3.197	TargetScan Human	Moderate (predicted)	1373147_at	FBXL3	3	-0.409
mmu-miR-290-5p	46	miR-292-5p/miR-290/miR-293* (includes others)	3.197	TargetScan Human	High (predicted)	1383720_at	KDM6A	3	-0.49
mmu-miR-290-5p	46	miR-292-5p/miR-290/miR-293* (includes others)	3.197	TargetScan Human	High (predicted)	1370613_s_at	UGT1A6	3	-0.318
mmu-miR-290-5p	46	miR-292-5p/miR-290/miR-293* (includes others)	3.197	TargetScan Human	High (predicted)	1388896_at	USP33	3	-0.525
mmu-miR-290-5p	46	miR-292-5p/miR-290/miR-293* (includes others)	3.197	TargetScan Human	Moderate (predicted)	1388659_at	CARHSP1	2	-1.681
mmu-miR-290-5p	46	miR-292-5p/miR-290/miR-293* (includes others)	3.197	TargetScan Human	Moderate (predicted)	1389507_at	NEDD4L	2	-1.394
mmu-miR-290-5p	46	miR-292-5p/miR-290/miR-293* (includes others)	3.197	TargetScan Human	Moderate (predicted)	1373598_at	UBN1	1	-0.429
