# Supplementary material for: Identification and Characterization of FGF2-Dependent mRNA: microRNA Networks During Lens Fiber Cell Differentiation
Source: G3 (Bethesda). 2013 Oct 18;3(12):2239–55. doi: 10.1534/g3.113.008698 (PMC3852386; doi:10.1534/g3.113.008698)
Supplement: Supporting Information [file supp_g3.113.008698_FileS2.xlsx]

## Sheet: Summary
Category	Term	Phase	DIR	Count	%	p-value	Genes
KEGG_PATHWAY	rno04910:Insulin signaling pathway	EARLY	up	9	1.0551	0.0258361	NRAS, EIF4E, GRB2, TSC2, RHEB, PTPN1, PRKACB, PRKX, CALM1
			down	13	0.636319	0.0854809	PRKCZ, PHKG2, PHKA1, PRKCI, ACACA, FOXO1, MAPK10, PPP1CB, MAPK1, PPP1R3D, SOS1, MAPK3, CALM1
		LATE	up	6	0.589971	0.397637	MAPK1, EIF4E, SOCS1, HK2, SH2B2, MAPK10
			down	10	1.01937	0.0220559	MAPK1, NRAS, RHEB, CALM3, PTPN1, PRKACB, PPP1CC, PIK3R3, PIK3R1, AKT3
	rno04810:Regulation of actin cytoskeleton	EARLY	up	8	0.937866	0.334993	NRAS, FGF18, ROCK1, ROCK2, TIAM1, ABI2, ACTN1, ARHGEF12
			down	16	0.783162	0.243948	EGFR, ENAH, VAV3, APC2, WASF2, GNA12, ITGA1, RDX, PPP1CB, ITGA9, MAPK1, SOS1, RAC1, MAPK3, CYFIP2, PIP4K2B
		LATE	up	14	1.3766	0.0134958	PIP5K3, ENAH, VAV3, FGF14, ARHGEF7, ITGA1, FGF13, RDX, MAPK1, ITGA6, ITGA5, RAC1, RRAS, RHOC
			down	22	2.24261	1.73368e-06	ACTB, FGFR2, LIMK2, ROCK1, ACTN4, ROCK2, PDGFA, RDX, PPP1CC, ARHGEF12, PXN, VCL, ACTG1, NRAS, MAPK1, PFN2, ITGAV, RRAS2, PDGFRB, PIK3R3, PIK3R1, APC
	rno04630:Jak-STAT signaling pathway	EARLY	up	4	0.468933	0.73129	GRB2, JAK2, SPRED1, IL7R
			down	8	0.391581	0.716131	SPRY3, STAT4, SOS1, STAM2, TPO, CNTFR, PIAS1, IFNAR1
		LATE	up	7	0.688299	0.26871	SPRY2, CCND2, STAM2, SOCS1, SOCS7, BCL2L1, SPRY4
			down	3	0.30581	0.936264	PIK3R3, PIK3R1, AKT3
	rno04540:Gap junction	EARLY	up	6	0.7034	0.0671301	NRAS, GRB2, GJA1, PRKACB, SRC, PRKX
			down	9	0.440529	0.100884	EGFR, MAPK1, GNAI2, CSNK1D, SOS1, MAPK3, GUCY1A3, GUCY1B3, HTR2C
		LATE	up	2	0.196657	0.925372	MAPK1, GUCY1B3
			down	7	0.713558	0.040546	MAPK1, NRAS, TJP1, PDGFA, PDGFRB, PRKACB, SRC
	rno04510:Focal adhesion	EARLY	up	8	0.937866	0.2742	CAV1, ROCK1, ROCK2, GRB2, ACTN1, LAMC2, FLNC, SRC
			down	12	0.587372	0.599553	EGFR, ITGA9, MAPK1, VAV3, LAMC3, SOS1, MAPK3, RAC1, ITGA1, MAPK10, PPP1CB, CTNNB1
		LATE	up	14	1.3766	0.00778751	VAV3, ITGA1, COL2A1, MAPK10, CTNNB1, MAPK1, IGF1R, ITGA6, FYN, CCND2, ITGA5, RAC1, RAP1A, RHOC
			down	22	2.24261	5.47828e-07	ACTB, COL4A1, ROCK1, ACTN4, ROCK2, PDGFA, COL3A1, PPP1CC, COL5A3, COL5A1, SRC, PXN, VCL, ACTG1, MAPK1, ITGAV, ILK, PDGFRB, PIK3R3, COL11A1, AKT3, PIK3R1
	rno04350:TGF-beta signaling pathway	EARLY	up	8	0.937866	0.00824648	INHBB, ROCK1, ROCK2, PPP2CA, TGFBR1, SMAD2, CUL1, TGFB2
			down	7	0.342633	0.392312	MAPK1, RBL2, SP1, SMAD7, MAPK3, BMPR2, ID4
		LATE	up	5	0.491642	0.282512	MAPK1, RBL2, SP1, ID4, RHOC
			down	5	0.509684	0.282512	MAPK1, ROCK1, ROCK2, BMP7, ACVR1
	rno04340:Hedgehog signaling pathway	EARLY	up	3	0.3517	0.412295	PRKACB, CSNK1G3, PRKX
			down	6	0.293686	0.187561	CSNK1D, CSNK1G1, BTRC, CSNK1G3, WNT7A, IHH
		LATE	up	5	0.491642	0.0786895	CSNK1G1, BTRC, HHIP, WNT7A, WNT2B
			down	3	0.30581	0.488135	PRKACB, CSNK1G3, BMP7
	rno04330:Notch signaling pathway	EARLY	up	3	0.3517	0.38354	NOTCH1, HDAC1, RBPJ
			down	3	0.146843	0.791836	NOTCH2, HES5, JAG1
		LATE	up	-	-	-	-
			down	4	0.407747	0.197246	NOTCH2, RBPJ, NCOR2, NUMBL
	rno04120:Ubiquitin mediated proteolysis	EARLY	up	11	1.28957	0.00202019	CUL5, UBE2Z, UBE2K, SIAH1A, UBE2J1, HERC4, MDM2, UBE2I, CUL4B, TRIP12, CUL1
			down	21	1.0279	3.66632e-05	UBE2Z, UBE3A, BTRC, UBE2G1, UBE4B, UBE2J1, HERC3, UBE2I, UBE2L3, UBE2B, RFWD2, UBE2O, FBXW8, NEDD4, UBA1, MAP3K1, UBE2M, KLHL13, PIAS1, TCEB1, UBE2D1
		LATE	up	8	0.786627	0.0992584	FZR1, UBE2Z, BTRC, UBE2G1, SOCS1, UBA6, ANAPC11, UBE3C
			down	10	1.01937	0.0167752	UBE2E3, UBE2D3, UBE2K, WWP1, UBE2J1, DET1, HERC3, NEDD4L, UBE2Q2, TRIP12
	rno04010:MAPK signaling pathway	EARLY	up	13	1.52403	0.0550248	FGF18, GRB2, TGFBR1, MAP2K4, PPP3R1, FLNC, PRKX, TGFB2, NRAS, ELK4, STMN1, PRKACB, RAPGEF2
			down	17	0.83211	0.497481	EGFR, NLK, GNA12, CACNA1I, MAPK10, MAPK1, MAP3K4, MAP3K3, MAPT, SOS1, MAP3K1, MAPK3, RAC1, CACNA1G, PPP3CB, MAP3K12, RASA1
		LATE	up	13	1.27827	0.128192	FGF14, FGF13, MAPK10, MAPK1, MAP3K3, MAPK12, RPS6KA1, PLA2G12A, RAC1, NTRK2, RAP1A, RRAS, RASA1
			down	22	2.24261	7.27062e-05	FGFR2, MEF2C, PDGFA, TAOK1, NLK, MAP2K3, PPM1B, ATF2, MAP3K7, RPS6KA5, TNFRSF1A, NRAS, MAPK1, FOS, MAP4K4, RASGRP3, RRAS2, PDGFRB, CACNA1H, PRKACB, MAP3K14, AKT3
	rno03018:RNA degradation	EARLY	up	5	0.586166	0.0671256	DCP1A, PAPOLG, CNOT6, POLS, HSPA9
			down	3	0.146843	0.856361	PAPOLA, CNOT8, SKIV2L2
		LATE	up	2	0.196657	0.838339	PAPOLA, EXOSC8
			down	4	0.407747	0.26392	PAPOLA, DCP1A, CNOT2, CNOT6
PANTHER_PATHWAY	P00057:Wnt signaling pathway	EARLY	up	11	1.28957	0.688003	BTAF1, SMARCE1, HDAC1, PPP2CA, SIAH1A, PPP2R5C, PPP3R1, LEF1, PPP2R5E, SMAD2, CSNK1G3
			down	26	1.27264	0.328602	PRKCZ, APC2, BTRC, PPP2R5C, CTNNB1, AES, CSNK2A1, PPP3CB, GNG2, PCDHA12, TCF3, NFATC3, CSNK1G1, NLK, PRKCI, TLE1, ARID1A, EN2, ARID1B, MYCN, SFRP5, CSNK1D, CDH16, CSNK1G3, WNT7A, LRP5
		LATE	up	16	1.57325	0.441971	TBL1XR1, CSNK1G1, BTRC, PPP2R5C, CDH2, CTNNB1, MYCN, WNT2B, CSNK2A1, AES, CDH16, CCND2, SMARCC1, NFATC3, WNT7A, SMARCA4
			down	13	1.32518	0.727784	NLK, CELSR2, ARID1B, PCDH19, CSNK2A2, MAP3K7, FAT4, LOC497729, RGD1561440, CSNK1G3, TBL1X, APC, ACVR1, MYST3
	P00052:TGF-beta signaling pathway	EARLY	up	9	1.0551	0.110107	INHBB, NRAS, FOXJ2, DCP1A, FOXK2, RHEB, SMAD2, FOSL1, TGFB2
			down	8	0.391581	0.881159	MAPK1, BMP1, SMAD7, MAPK3, BMPR2, FOXO1, FKBP1A, MAPK10
		LATE	up	8	0.786627	0.424457	MAPK1, BMP1, MAPK12, FOXK2, FOXC2, RRAS, FKBP1A, MAPK10
			down	12	1.22324	0.034035	MAP3K7, FOS, MAPK1, NRAS, FOXJ2, RRAS2, DCP1A, RHEB, BMP7, ATF2, MYST3, ACVR1
	P00047:PDGF signaling pathway	EARLY	up	12	1.4068	0.0183713	NRAS, ELF1, ELF2, GRB2, ELK4, ETS1, TIAM1, ARHGAP1, RPS6KC1, JAK2, PRKACB, PRKX
			down	16	0.783162	0.141807	DLC1, PRKCZ, VAV3, PRKCI, MAPK10, MAPK1, NCK2, STAT4, TCERG1, MAP3K4, MAP3K3, SOS1, MAPK3, RAB11B, RASA1, SRGAP2
		LATE	up	12	1.17994	0.0828066	RERG, NCK2, MAPK1, VAV3, RPS6KA1, MAP3K3, RAB11B, RRAS, RHOC, EHF, MAPK10, RASA1
			down	14	1.42712	0.014588	ELF2, PDGFA, RPS6KC1, RPS6KA5, NRAS, MAPK1, FOS, MAPK6, ETS1, RRAS2, PRKACB, PIK3R3, AKT3, PIK3R1
	P00045:Notch signaling pathway	EARLY	up	2	0.234467	0.818705	NOTCH1, RBPJ
			down	6	0.293686	0.250884	NOTCH2, DAB1, HES5, FUT8, LNX2, JAG1
		LATE	up	3	0.294985	0.633245	DAB1, HEY2, JAG1
			down	4	0.407747	0.335539	NOTCH2, RBPJ, NCOR2, NUMBL
	P00034:Integrin signalling pathway	EARLY	up	11	1.28957	0.169748	NRAS, CAV1, RND1, GRB2, ARF2, MAP2K4, ACTN1, LAMC2, FLNC, SRC, ASPM
			down	15	0.734214	0.603011	COL18A1, ENAH, ITGA1, MAPK10, ITGA9, MAPK1, COL9A2, MAP3K4, MAP3K3, LAMC3, ARF2, SOS1, MAP3K1, RAC1, MAPK3
		LATE	up	16	1.57325	0.0334446	ENAH, LIMS1, ITGA1, COL2A1, MAPK10, MAPK1, ITGA6, MAP3K3, MAPK12, FYN, ITGA5, PTK2B, RAC1, RRAS, RAP1A, RHOC
			down	26	2.65036	7.42845e-07	FRK, COL3A1, SRC, PXN, VCL, COL9A1, COL7A1, ITGAV, ILK, COL8A1, PIK3R3, COL11A1, PIK3R1, COL4A1, ACTN4, MAP2K3, COL15A1, COL16A1, COL5A3, COL5A1, RND3, SH3BP4, NRAS, MAPK1, MAPK6, ARF2
	P00021:FGF signaling pathway	EARLY	up	10	1.17233	0.0220177	NRAS, FGF18, YWHAZ, YWHAG, GRB2, PPP2CA, PPP2R5C, MAP2K4, PPP2R5E, PPP2R2A
			down	15	0.734214	0.0428672	PRKCZ, PPP2R5C, PRKCI, MAPK10, SPRY3, MAPK1, SPRY1, MAP3K4, MAP3K3, SOS1, MAP3K1, RAC1, MAPK3, RASA1, PPP2R2A
		LATE	up	12	1.17994	0.0155906	SPRY2, MAPK1, MAP3K3, MAPK12, FGF14, PPP2R5C, RAC1, RRAS, FGF13, MAPK10, SPRY4, RASA1
			down	7	0.713558	0.407798	FGFR2, MAPK1, NRAS, YWHAZ, MAP2K3, YWHAQ, AKT3
	P00018:EGF receptor signaling pathway	EARLY	up	10	1.17233	0.0287011	NRAS, YWHAZ, YWHAG, GRB2, PPP2CA, PPP2R5C, MAP2K4, HBEGF, PPP2R5E, PHLDB2
			down	16	0.783162	0.0306431	EGFR, PRKCZ, PPP2R5C, PRKCI, MAPK10, SPRY3, MAPK1, SPRY1, STAT4, MAP3K4, MAP3K3, SOS1, MAP3K1, MAPK3, RAC1, RASA1
		LATE	up	10	0.983284	0.101184	SPRY2, MAPK1, MAP3K3, MAPK12, PPP2R5C, RAC1, RRAS, MAPK10, SPRY4, RASA1
			down	7	0.713558	0.451642	MAPK1, NRAS, PHLDB1, YWHAZ, MAP2K3, YWHAQ, AKT3
GOTERM_BP_FAT	GO:0051493~regulation of cytoskeleton organization	EARLY	up	-	-	-	-
			down	18	0.881057	9.03334e-05	DLC1, XPO1, SHROOM2, PSRC1, MID1IP1, PROX1, CTNNB1, NCK2, CDC42EP2, CDKN1B, TRIM54, S1PR1, LOC300303, MAPT, MAP3K1, NPM1, RAC1, MAPRE1, RASA1
		LATE	up	9	0.884956	0.0196812	NCK2, SORBS3, RAC1, RHOC, MID1IP1, PROX1, RASA1, CTNNB1, ESPN
			down	8	0.815494	0.0321538	PFN2, ROCK2, ILK, CAPZA1, TPM1, APC, MYCBP2, ADD1
	GO:0045449~regulation of transcription	EARLY	up	82	9.61313	2.64474e-10	ELF1, FOSL2, RSF1, ELF2, GPBP1, ARID4B, FOXK2, TCEAL8, ZEB1, CNOT6, TCFE2A, ZKSCAN5, FUBP1, BRPF1, GATA6, PSIP1, FOSL1, MLL1, KHDRBS1, BCL10, FOXJ2, TCFAP2B, ZFP362, STRN3, LEF1, UBE2I, ARNTL, MED13, SIX4, RB1, ZFP26, SMARCE1, NAB2, NCOA6, NAB1, MNT, MDM2, TADA1L, ZFP367, CRTC2, HMGB2, MTDH, TSHZ1, HDGF, SOX6, TRIB1, PLAGL1, ELK4, ZSCAN20, LANCL2, NFAT5, NPAT, MLLT1, ETV1, RUNX1, BCOR, ETV6, BAZ2…
			down	108	5.28634	0.0195675	FOXO1, MXI1, ZFP84, MAF1, TCEAL1, CITED4, CTNNB1, APP, S1PR1, GATA3, WDR77, PQBP1, RARB, TGS1, DDAH1, PITX1, CIITA, RBL2, RCOR2, BARHL1, GRHL3, PROX1, ASCL2, MAPK1, PA2G4, RFC1, HES5, MAPK3, SETD8-PS1, MGA, PRDM2, ZFP260, PIAS1, TFB1M, ADORA2A, SP110, ZC3H8, NPM1, TCF4, TCF3, DNMT3A, KLF12, KLF13, SMAD7, NR4A2, ZFP148, NOTCH2, ITGA9, CDKN1B, NOLC1, NEDD4, ZFHX2, KLF2, COPS2, AEBP1, FOXK1, ZFP40, …
		LATE	up	73	7.17797	0.000648832	HNF1B, THRB, FOXK2, ZEB2, PDCD4, ZIC3, CTNNB1, IGHMBP2, ESF1, SIN3A, AES, MED28, GATA6, HOMEZ, WDR77, HEY2, RHOC, OLIG1, ZCCHC12, TBL1XR1, ZFP423, AR, SSBP3, RARG, RBL2, EGR4, SOX11, BARHL1, MED14, GRHL3, PROX1, MYCN, HOXD9, HNRPDL, MAPK1, PA2G4, RFC1, SETD8-PS1, FOXC2, CDCA7L, PRDM2, SMARCA4, MTDH, P42POP, CREM, GLIS1, NUFIP1, EHF, ELK3, NR1H2, TAL1, SORBS3, DMD, POU3F1, GFI1, NFATC3, ETV5, MLLT…
			down	75	7.64526	5.76665e-06	MEF2C, ELF2, ARNT2, CNOT2, PAWR, ZEB1, CNOT6, PDCD4, CBFB, FUBP1, EPC1, FOS, BRPF1, SIN3B, WWP1, GARNL1, MYST3, KHDRBS1, SATB1, ZFP423, FOXJ2, YY1, STRN3, RUNX1T1, ADNP, MED13, SUV420H2, MAPK1, ZFP462, TADA1L, ZFP367, ACVR1, CARHSP1, SBNO2, GLIS2, NFYB, NR3C1, SOX6, NEO1, ATF2, TNFRSF1A, TSC22D3, NFAT5, ZFP219, BCL6, CREBL2, MAFB, MAP2K3, PPP1R10, CELSR2, TEAD3, MAFK, DDX5, RPS6KA5, NOTCH2, NRF1,…
	GO:0043066~negative regulation of apoptosis	EARLY	up	16	1.87573	0.0213819	BCL10, ROCK1, GRIK2, TGFBR1, BIRC5, TGFB2, NRAS, NOTCH1, SON, HDAC1, SLC2A3, ETS1, SQSTM1, RBPJ, API5, BARD1
			down	29	1.41948	0.0168718	PRKCZ, ADORA2A, FOXO1, PRDX3, ITSN1, GCLM, YBX1, MIF, TRIAP1, ERCC5, AKT1S1, SH3GLB1, LOC501602, DDAH1, RASA1, IHH, EGFR, AIPL1, EEF1A1, TBX3, BARHL1, LOC295142, ADNP, NR4A2, PRKCI, UBE2B, BCL2L10, TXNDC1, CDKN1B, PPID, CABIN1
		LATE	up	-	-	-	-
			down	20	2.03874	0.00243665	MEF2C, ROCK1, ARNT2, ADNP, NR3C1, CX3CL1, SGMS1, MAP3K7, NRAS, TSC22D3, FNTA, ETS1, ILK, SORT1, BCL6, RBPJ, PIK3R1, API5, APC, ACVR1
	GO:0042127~regulation of cell proliferation	EARLY	up	31	3.63423	0.00135158	FGF18, CAV1, FOSL2, STRN, GJA1, ZEB1, TCFE2A, TGFB2, TRIB1, SERPINE1, CAMK2D, FOSL1, MLL1, ODC1, CCKBR, TGFBR1, SF1, SMAD2, RB1, MFN2, NRAS, NOTCH1, ATF3, HDAC1, TSC2, AVPR1A, HBEGF, JAK2, RBPJ, KLF4, IGFBP5
			down	52	2.54528	0.0101538	DLC1, FGFRL1, FOXO1, JAG1, PRDX3, YBX1, CTNNB1, CSNK2A1, S1PR1, GATA3, LOC300303, WDR77, CHRNA7, CALCRL, RARB, IHH, EGFR, GOLT1A, SIX5, CD40, PROX1, MYCN, NCK2, MAPK1, ADK, CD81, PMP22, MED1, PRKCZ, GNAI2, ADORA2A, CSF1, BMPR2, EGLN3, CNTFR, KIT, TIMP2, MIF, STAT4, NPM1, COL18A1, CEBPA, TBX3, SPARC, NOTCH2, CDKN1B, NOLC1, DBP, EEF1E1, PHB2, ID4, IGFBP3, NFIB
		LATE	up	28	2.7532	0.0892328	THRB, CSF1, EGLN3, BCL2L1, JAG1, TIMP2, CTNNB1, CSNK2A1, AGGF1, PTK2B, KIFAP3, WDR77, HEY2, APLN, AR, RARG, PROX1, MYCN, RERG, MAPK1, NCK2, CCND2, PHB2, BTG3, ID4, PMP22, IGFBP3, NFIB
			down	-	-	-	-
	GO:0032989~cellular component morphogenesis	EARLY	up	22	2.57913	0.000534922	ACTA2, CREB1, PPP3R1, GJA1, LEF1, SOX6, IL7R, TGFB2, SLC11A2, MFN2, EPHA4, NOTCH1, CENPA, ANK3, COL4A3BP, ETV1, JAK2, VCAN, STMN1, RBPJ, DCLK1, HNRNPAB
			down	-	-	-	-
		LATE	up	19	1.86824	0.0435907	RAB3A, ENAH, LIMS1, KIF5C, ITGA1, BRSK1, PROX1, CDK5, GAS7, CTNNB1, ATP7A, IGF1R, UNC5B, UNC5A, DMD, RAC1, RHOC, SEMA3A, PMP22
			down	22	2.24261	0.00188544	ACTB, NOX4, FGFR2, ACTA1, CELSR2, SOX6, EPHB3, NUMBL, MYCBP2, ACTG1, SEMA5A, BAK1, ANK3, ULK2, PGRMC1, ILK, BCL6, EFNA5, BMP7, RBPJ, ADD1, APC
	GO:0016570~histone modification	EARLY	up	7	0.820633	0.0609846	TAF1, BRPF1, HDAC1, RNF2, TADA1L, TCFE2A, BAZ2A
			down	-	-	-	-
		LATE	up	-	-	-	-
			down	10	1.01937	0.00373436	SUV420H2, RPS6KA5, PHF17, EPC1, SATB1, BRPF1, BAZ1B, TADA1L, MYST3, SUV39H2
	GO:0010941~regulation of cell death	EARLY	up	32	3.75147	0.00118547	SH3RF1, GRIK2, PPP3R1, SRC, TGFB2, CD44, SNRK, ANK3, SLC2A3, SQSTM1, TRAF7, DYRK2, FOSL1, API5, PHLDA1, BCL10, ROCK1, TGFBR1, CREB1, MAP2K4, SF1, BIRC5, NRAS, SON, NOTCH1, GSPT1, HDAC1, ETS1, MNT, JAK2, RBPJ, BARD1
			down	61	2.98581	0.00025452	DLC1, PDIA3, DEDD, FOXO1, PRDX3, ITSN1, PRDX1, MMP2, YBX1, KCNIP3, TRIAP1, APP, RARB, DDAH1, IHH, ADAM9, EGFR, DEPDC6, CD3G, AIFM2, LOC295142, BARHL1, CYCS, PRKCI, ADNP, UBE2B, BCL2L10, TXNDC1, GRM8, IGF2R, UBE2M, BID, PRKCZ, ADORA2A, KIT, GCLM, ZC3H8, MIF, ERCC5, STAT4, AKT1S1, DDX19A, SH3GLB1, MAP3K1, PRKRA, RAC1, LOC501602, RASA1, COL18A1, EEF1A1, AIPL1, TM2D1, TBX3, ITGA1, NR4A2, P2RX4, NOTCH…
		LATE	up	-	-	-	-
			down	31	3.16004	0.00975978	MEF2C, MCL1, ARNT2, NR3C1, SGMS1, CX3CL1, TIMP3, SRC, MAP3K7, BAK1, TSC22D3, FNTA, ANK3, ILK, BCL6, CASP2, PIK3R1, API5, HIP1, APC, B4GALT1, ACTN4, ROCK1, ADNP, NOTCH2, NRAS, ETS1, SORT1, RBPJ, BMP7, ACVR1
	GO:0007265~Ras protein signal transduction	EARLY	up	6	0.7034	0.0463886	NRAS, NISCH, ROCK1, GRB2, ABCA1, SRC
			down	10	0.489476	0.0270928	DLC1, MAPK1, RSU1, SOS1, GNA12, MAPK3, WASF2, RAC1, SYNJ2BP, RALGDS
		LATE	up	7	0.688299	0.0334758	RAB3A, MAPK1, DBNL, MAPK12, RAC1, ARHGDIA, RALGDS
			down	8	0.815494	0.00586486	MAPK1, NRAS, ROCK1, RASGRP3, RRAS2, BCL6, ABCA1, SRC
	GO:0007049~cell cycle	EARLY	up	26	3.04807	0.000243271	AURKB, TCFE2A, ZKSCAN5, TGFB2, CENPA, CAMK2D, NPAT, CUL1, KHDRBS1, NKRF, TAF1, SF1, BIRC5, UBE2I, RB1, WEE1, TACC2, MFN2, PLK2, RNF2, PTP4A1, SIAH1A, MDM2, MAPRE1, STMN1, CALM1
			down	40	1.95791	0.00476347	MRPL41, CAMK2G, CCNG1, CTNNB1, PSMB4, APP, GADD45GIP1, LOC300303, NPM1, UBE2D1, PSMD7, NUDC, EGFR, SPECC1L, TXNL4B, RBL2, RALBP1, RAN, PSRC1, UBE2I, PPP1CB, UBE2B, SMC3, SIRT2, ARL3, CCRK, MAPK1, NOTCH2, PSMA1, PSMC6, PSMD14, CDKN1B, CSNK1D, PSMA4, MAPK3, TESK2, ID4, MAPRE1, PMP22, CCNDBP1, CALM1
		LATE	up	-	-	-	-
			down	21	2.14067	0.0317383	SPECC1L, KHDRBS1, JUB, MKI67, NASP, PPP1CC, LATS2, WEE1, SUV39H2, MAPK1, NOTCH2, PPM1D, MAPK6, DMTF1, ILK, CALM3, CHFR, ZFHX3, MTUS1, APC, ACVR1
	GO:0006928~cell motion	EARLY	up	19	2.22743	0.017932	ROCK1, CXCL3, TGFBR1, ABI2, GJA1, MYLIP, SIX4, SRC, TGFB2, EPHA4, CD44, ETS1, ANK3, DNAJA1, ETV1, HBEGF, VCAN, PEX13, DCLK1
			down	-	-	-	-
		LATE	up	22	2.16323	0.0190319	ENAH, RET, VAV3, ARHGEF7, BARHL1, KIF5C, ITGA1, ZEB2, CDH2, CDK5, NCK2, DAB1, ITGA6, UNC5B, FYN, UNC5A, ITGA5, PTK2B, RAC1, AAMP, RAB11B, SEMA3A
			down	19	1.9368	0.0423786	B4GALT1, ZFAND5, JUB, ROCK1, CX3CL1, EPHB3, COL5A1, SRC, MYCBP2, SEMA5A, ANK3, ETS1, ITGAV, PGRMC1, PDGFRB, EFNA5, BMP7, APC, ACVR1
	GO:0006511~ubiquitin-dependent protein catabolic process	EARLY	up	12	1.4068	0.00315958	CYLD, CUL5, DERL1, USP9X, SIAH1A, PPP2R5C, USP4, MDM2, BAP1, UBE2I, CUL1, USP32
			down	21	1.0279	0.000798581	USP7, DERL1, USP3, USP2, UBE2G1, PPP2R5C, UBE4B, UBE2I, UBE2B, ARIH1, PSMA1, PSMB4, PSMD14, PSMC6, NEDD4, PSMA4, MAP3K1, TCEB1, USP48, UBE2D1, PSMD7
		LATE	up	-	-	-	-
			down	9	0.917431	0.0917571	PIGK, CYLD, UBE2D3, DERL1, USP9X, USP1, TBL1X, CHFR, USP33, USP15
	GO:0048592~eye morphogenesis	EARLY	up	-	-	-	-
			down	-	-	-	-
		LATE	up	-	-	-	-
			down	7	0.713558	0.0121511	BAK1, YY1, ZEB1, BMP7, COL8A1, OLFM3, COL5A1
	GO:0043068~positive regulation of programmed cell death	EARLY	up	17	1.99297	0.00982486	BCL10, SH3RF1, TGFBR1, MAP2K4, SF1, PPP3R1, SRC, TGFB2, NOTCH1, CD44, SQSTM1, ANK3, JAK2, DYRK2, FOSL1, BARD1, PHLDA1
			down	28	1.37053	0.0274494	DLC1, BID, PDIA3, ADORA2A, DEDD, PRDX1, MMP2, ZC3H8, APP, STAT4, DDX19A, SH3GLB1, MAP3K1, RAC1, PRKRA, RARB, DDAH1, COL18A1, TM2D1, AIFM2, CYCS, ITGA1, NOTCH2, CDKN1B, EEF1E1, IGF2R, UBE2M, IGFBP3
		LATE	up	-	-	-	-
			down	-	-	-	-
	GO:0030509~BMP signaling pathway	EARLY	up	-	-	-	-
			down	-	-	-	-
		LATE	up	-	-	-	-
			down	5	0.509684	0.0140767	UBE2D3, USP9X, FSTL1, BMP7, ACVR1
	GO:0010608~posttranscriptional regulation of gene expression	EARLY	up	-	-	-	-
			down	-	-	-	-
		LATE	up	-	-	-	-
			down	10	1.01937	0.0215015	ZFP36L1, EIF4G2-PS1, EIF4G2, MAPK1, ZFP36L2, CDKN2AIP, DICER1, IREB2, ELAVL1, TNRC6A, IGFBP5
	GO:0007423~sensory organ development	EARLY	up	-	-	-	-
			down	-	-	-	-
		LATE	up	-	-	-	-
			down	14	1.42712	0.0200776	FGFR2, PDGFA, MAFB, YY1, ZEB1, COL5A1, BAK1, PYGO2, PDGFRB, COL8A1, BMP7, OLFM3, COL11A1, APC
	GO:0007155~cell adhesion	EARLY	up	-	-	-	-
			down	-	-	-	-
		LATE	up	26	2.55654	0.00492261	LIMS1, CADM3, CLSTN3, NELL2, CTNND1, COL2A1, CDH2, CTNNB1, SORBS3, DAB1, AGGF1, PTK2B, RAC1, RHOC, RASA1, ADAM9, HAPLN2, RET, NRXN2, ITGA1, NLGN3, AJAP1, CDK5, CDH16, ITGA6, ITGA5
			down	23	2.34455	0.0100421	DCBLD2, B4GALT1, JUB, CADM1, ROCK1, COL3A1, COL15A1, CELSR2, NRXN1, NEO1, CX3CL1, COL5A3, COL16A1, COL5A1, SRC, PXN, VCL, NCAM1, COL9A1, FAT4, ITGAV, ILK, COL11A1
GOTERM_MF_FAT	GO:0008092~cytoskeletal protein binding	EARLY	up	16	1.87573	0.081051	VPS18, ACTA2, ACTN1, BIRC5, FHDC1, MYLIP, PXK, FLNC, CLTC, SPAG9, ACTR2, YWHAG, TMOD3, STMN1, MAPRE1, CALM1
			down	-	-	-	-
		LATE	up	21	2.0649	0.00987227	DBNL, STX1A, TWF1, BAIAP2L1, RDX, GAS7, ESPN, SYNE1, SORBS3, MED28, SYN1, FYN, DYNLL2, LASP1, DMD, SVIL, SYN2, MARCKS, RHOC, PRNP, HIP1
			down	25	2.54842	0.000468052	CAPZA1, RDX, TPM1, ARFGEF1, HOOK3, VCL, ACTR2, PFN2, FNTA, FERT2, HIP1, APC, B4GALT1, DYNC1I1, ACTN4, ADNP, FARP1, MPRIP, NCAM1, SYNE1, TMOD2, TMOD3, CALM3, EPB4.1L5, ADD1
	GO:0004674~protein serine/threonine kinase activity	EARLY	up	25	2.93083	8.0286e-05	LOC367880, AURKB, PRKX, TGFB2, SNRK, AAK1, CAMK2D, CDC2L5, CAB39, DYRK2, PRKACB, PCTK2, DCLK1, TAF1, ROCK1, STK24, ROCK2, TGFBR1, MAP2K4, WNK1, OXSR1, MARK1, WEE1, PLK2, CSNK1G3
			down	33	1.61527	0.0122981	PRKCZ, CAMK2G, PHKA1, BMPR2, CAMKK2, CAMKV, VRK1, CSNK2A1, MAP3K4, SBK1, MAP3K3, MAP3K1, AAK1, CDC2L5, DYRK3, STK39, TLK2, ADCK4, SRPK2, CSNK1G1, NLK, PHKG2, PRKCI, MAPK10, FZD7, GTF2H1, CCRK, MAPK1, CSNK1D, MAPK3, TESK2, CSNK1G3, MAP3K12
		LATE	up	-	-	-	-
			down	29	2.95617	1.13692e-05	PRPF4B, LATS2, CAMKK2, MAP3K7, CSNK2A2, AAK1, ILK, RGD1561440, TLK1, CAB39, PRKACB, STK38L, AKT3, ROCK1, LIMK2, ROCK2, TAOK1, NLK, MAP2K3, WNK1, OXSR1, MARK3, WEE1, RPS6KA5, MAPK1, MAPK6, ULK2, CSNK1G3, ACVR1
	GO:0003682~chromatin binding	EARLY	up	12	1.4068	0.00171518	NOTCH1, HDAC1, GATA6, RNF2, NCOA6, PBRM1, LEF1, PARG, SMAD2, ZEB1, RBPJ, MLL1
			down	-	-	-	-
		LATE	up	9	0.884956	0.0697003	DNMT3A, SIN3A, LOC688980, GATA6, SMARCC1, CBX3, ACTL6A, NFATC3, CTNNB1, SMARCA4
			down	11	1.1213	0.0122537	MKRN1, BAZ1B, ADNP, CHD2, BCL6, NR3C1, ZEB1, TBL1X, RBPJ, NCOR2, SUV39H2
	GO:0004842~ubiquitin-protein ligase activity	EARLY	up	10	1.17233	0.000590005	CUL5, UBE2Z, RNF2, SIAH1A, MDM2, UBE2I, MYLIP, TRAF7, RNF34, BCOR
			down	12	0.587372	0.0100485	UBE2Z, NEDD4, WDSUB1, MAP3K1, UBE2G1, UBE2M, UBE4B, UBE2I, TCEB1, RBBP6, UBE2B, ZER1
		LATE	up	-	-	-	-
			down	-	-	-	-
GOTERM_CC_FAT	GO:0000123~histone acetyltransferase complex	EARLY	up	-	-	-	-
			down	-	-	-	-
		LATE	up	-	-	-	-
			down	6	0.611621	0.00489777	ACTB, PHF17, EPC1, BRPF1, TADA1L, MYST3
	GO:0030054~cell junction	EARLY	up	17	1.99297	0.0548196	SNAP29, ANKS1B, CAV1, MTDH, OCLN, CADM1, GRIK2, IL1RL1, RIMBP2, GRIK5, ABI2, ACTN1, STRN, GJA1, MMP13, RND1, CD44
			down	42	2.0558	0.00150003	DLC1, CGNL1, PRKCZ, SYT1, ENAH, SHROOM2, MTDH, CRIPT, GRIK3, SYT3, GABBR2, ITSN1, GJC2, MLF2, CTNNB1, DNAJC15, DLG4, CHRNA7, SV2B, SCN5A, GABRD, DIXDC1, DLGAP1, MAGI1, SMAD7, LPP, SYT11, LIN7B, GRIA3, TPMT, HOMER1, SHANK2, P2RX4, GABRR1, LASP1, VAMP3, CHRNB1, VAMP1, PDZD2, TJP3, PMP22, ATP7B
		LATE	up	31	3.04818	2.01393e-05	SYT1, ENAH, LIMS1, CADM3, MTDH, SYT5, GABBR2, CPEB1, CDH2, BRSK1, MLF2, CTNNB1, ESPN, SORBS3, SYN1, PTK2B, DMD, SYN2, SLC2A1, SV2A, DLGAP1, ARHGEF7, LIN7B, AJAP1, HOMER1, CDK5, ITGA6, LASP1, ITGA5, VAMP3, PMP22
			down	18	1.83486	0.0909108	B4GALT1, NOX4, ANKS1B, JUB, MAGI3, CADM1, GRIP1, GRIK5, LIN7C, HOMER1, AMOTL2, PXN, VCL, TJP1, ILK, SNAP23, EPB4.1L5, APC
	GO:0015630~microtubule cytoskeleton	EARLY	up	15	1.7585	0.0579184	ROCK1, NIN, ROCK2, IL1RL1, BIRC5, AURKB, RB1, MARK1, MFN2, PPP2CA, PTP4A1, STMN1, MAPRE1, ASPM, CALM1
			down	31	1.51738	0.0415419	SHROOM2, CNN3, USP2, AKAP9, GPR4, CTNNB1, PSMB4, APP, DYNLL2, MAPT, LOC300303, NPM1, STRBP, NUDC, DNM3, KIF5A, PSRC1, KIF5C, MID1IP1, SMC3, GABARAP, SIRT2, ARL3, RASSF5, KIF1B, TRIM54, CSNK1D, MARCKS, MAPRE1, TSGA14, CORT, DYNLRB1, CALM1
		LATE	up	-	-	-	-
			down	-	-	-	-
	GO:0031012~extracellular matrix	EARLY	up	-	-	-	-
			down	-	-	-	-
		LATE	up	-	-	-	-
			down	16	1.63099	0.00384771	MATN2, COL4A1, MAMDC2, COL3A1, COL15A1, MMP16, COL5A3, TIMP3, COL5A1, COL9A1, ADAMTS9, CRISPLD2, EMID1, TGFBI, BMP7, COL11A1
