# Supplementary material for: Identification and Characterization of FGF2-Dependent mRNA: microRNA Networks During Lens Fiber Cell Differentiation
Source: G3 (Bethesda). 2013 Oct 18;3(12):2239–55. doi: 10.1534/g3.113.008698 (PMC3852386; doi:10.1534/g3.113.008698)
Supplement: Supporting Information [file supp_g3.113.008698_FileS4.xlsx]

## Sheet: Graphs
Bmp2				Bmp4				Bmp7			Id1				Id2			Id3
Fos				Fosl1			Fosl2
Ets1				Ets2				Elf1				Etv1

## Sheet: Affy Data
													RQ	RQ	RQ	RQ	RQ	STDEV	STDEV	STDEV	STDEV	STDEV
exclude	Probe Set ID	AC2-Rat230_2-6397.CEL	AC2-Rat230_2-6398.CEL	AC2-Rat230_2-7670.CEL	AC2-Rat230_2-7673.CEL	AC2-Rat230_2-7671.CEL	AC2-Rat230_2-7674_2.CEL	AC2-Rat230_2-6449.CEL	AC2-Rat230_2-6450.CEL	AC2-Rat230_2-6451.CEL	AC2-Rat230_2-6452.CEL	Gene Symbol	0	2	4	12	24	0	2	4	12	24
x	1369773_at	-0.0885725	0.0885725	-0.161581	-0.302992	-0.428205	-0.348573	-0.125719	-0.25844	-0.342855	-0.012589	Bmp3	1	0.851285	0.763982	0.875343	0.884098	0.0868785	0.059026	0.0298219	0.0569615	0.143424
x	1388201_at	-0.0647206	0.0647202	-0.190289	-0.27576	-0.407194	-0.438664	-0.0852437	-0.196211	-0.0906014	-0.145605	Bmp6	1	0.850849	0.745909	0.907062	0.921398	0.063464	0.0356491	0.0115055	0.0493459	0.0248414
x	1378427_at	0.00884056	-0.00884008	0.0131674	0.0352378	-0.277987	-0.112685	-0.0379052	0.0373502	-0.161425	-0.0675673	Bmp6	1	1.01692	0.873369	0.999808	0.923705	0.00866585	0.0110005	0.0707986	0.0368819	0.0425001
x	1378827_at	0.00904942	-0.00904942	-0.211066	-0.260819	-0.353701	-0.0968718	-0.0186124	0.0947084	0.0370278	-0.083477	Bmp6	1	0.84913	0.855425	1.02672	0.984031	0.00887082	0.0207075	0.107823	0.0570408	0.0581366
x	1391241_at	0.0869827	-0.0869827	0.524909	-0.339164	1.42114	1.11289	1.06651	1.14063	0.226714	0.0441217	Etv1	1	1.06649	2.40663	2.14886	1.09841	0.0853172	0.458448	0.364289	0.0780729	0.0983666
x	1392477_at	0.111483	-0.111483	0.635408	0.0726843	1.1661	1.12	0.832164	0.916233	0.0797262	-0.0307589	Etv1	1	1.27814	2.20847	1.83299	1.01712	0.109391	0.35476	0.0498999	0.0755386	0.0550923
x	1392555_at	0.172949	-0.172948	0.0546308	0.00602198	0.935855	0.878405	1.29247	1.26777	0.302857	0.234653	Etv1	1	1.02124	1.87531	2.42859	1.20477	0.169941	0.0243318	0.0528086	0.029406	0.0402782
x	1397015_at	0.124707	-0.124707	0.54789	-0.221396	1.34502	1.19641	1.03611	1.22761	0.327425	0.0691376	Etv1	1	1.1198	2.41281	2.19141	1.14733	0.122398	0.427242	0.175825	0.205838	0.145439
x	1374404_at	0.243441	-0.243441	-0.35571	0.0110927	0.371606	-0.295778	0.573519	0.739058	0.628954	0.554472	Jun	1	0.887421	1.02663	1.57602	1.50704	0.239769	0.159971	0.338817	0.127941	0.0550223
x	1389528_s_at	0.187425	-0.187424	-0.535794	0.0386658	0.363418	-0.621371	0.345424	0.461988	0.576817	0.691283	Jun	1	0.841734	0.91448	1.3229	1.55192	0.184241	0.238567	0.450015	0.0756003	0.0870906
x	1375768_at	-0.122968	0.122968	0.180195	-0.331232	-0.309587	-0.194155	-0.119314	-0.0370569	-0.157425	0.0725155	Jund	1	0.949001	0.839807	0.947248	0.971001	0.120686	0.239129	0.047526	0.0381951	0.109548
x	1387762_s_at	0.110915	-0.110915	0.227874	0.0224919	0.0217638	0.115872	0.0583673	0.267838	0.339319	0.201372	Jund	1	1.09065	1.04886	1.11969	1.2061	0.108832	0.109881	0.0483872	0.115057	0.0815775
x	1393138_at	0.0140314	-0.0140314	0.123855	0.335759	-0.0103731	0.0404778	-0.0841656	0.0400963	0.281919	0.228616	Jund	1	1.17268	1.01049	0.984843	1.19356	0.0137546	0.121905	0.0251862	0.0599997	0.0311837
x	1398270_at	-0.0405321	0.0405321	1.89338	1.8983	2.07613	1.95666	1.91801	1.88932	1.45055	2.23931	Bmp2	1	3.72139	4.04571	3.74162	3.59235	0.0397372	0.0089686	0.23697	0.0526156	1.40615
	1387232_at	-0.110881	0.110881	0.760655	0.0922441	0.738031	0.26466	1.79489	2.80447	2.11824	2.13856	Bmp4	1	1.34392	1.41553	4.92348	4.37233	0.108799	0.444228	0.329898	2.48628	0.043542
	1389403_at	-0.0681982	0.0681992	0.109156	0.257483	-0.898894	-0.391731	-0.945619	-1.07168	-1.05812	-1.2764	Bmp7	1	1.13549	0.639354	0.497011	0.445266	0.0668772	0.0825859	0.159747	0.0307192	0.0476835
	1370542_a_at	-0.0700679	0.0700674	0.585504	-0.0109506	0.529442	0.147796	-0.00347185	-0.0306759	-0.23097	-0.192259	Elf1	1	1.22033	1.26455	0.988235	0.86357	0.0687114	0.359298	0.237231	0.0131768	0.0163854
	1368851_at	-0.0662861	0.0662861	1.66768	1.91847	1.29352	1.49722	0.00291824	-0.170405	-0.693447	-0.462259	Ets1	1	3.46553	2.63055	0.943606	0.66996	0.0650003	0.426533	0.262851	0.0802084	0.0759957
	1382593_at	0.101149	-0.101148	0.81763	0.252052	1.39462	1.28591	0.566185	0.853106	0.0497618	-0.115412	Etv1	1	1.44878	2.53197	1.6354	0.977504	0.0992326	0.404188	0.134935	0.230363	0.0791784
	1375043_at	0.0886202	-0.0886202	1.5106	1.96361	0.881869	1.35888	-0.0901432	0.0441847	-0.167305	-0.136552	Fos	1	3.33366	2.17403	0.984198	0.900047	0.0869253	0.743225	0.510597	0.0648211	0.0135667
	1387530_a_at	-0.093864	0.093864	0.331193	0.659009	-0.0165896	0.202096	-0.00607872	0.120019	0.296634	0.174506	Fosb /// Fosl2	1	1.40942	1.0664	1.04028	1.17737	0.0920758	0.226943	0.114411	0.064314	0.0704968
	1368489_at	0.0178537	-0.0178537	2.23727	2.60176	2.34657	2.53525	0.816741	0.821828	-0.228487	0.664934	Fosl1	1	5.3499	5.42983	1.76453	1.1633	0.0175017	0.958277	0.502502	0.0043994	0.517578
	1383860_at	-0.014843	0.014843	0.839223	2.01067	0.212411	0.492366	0.2845	0.148827	0.157597	0.157597	Fosl2	1	2.68504	1.27667	1.16204	1.11543	0.0145502	1.58434	0.175453	0.0773015	0
	1387028_a_at	-0.107649	0.10765	0.29808	-0.260851	1.1826	0.914263	1.37193	1.12996	1.20043	1.74012	Id1	1	1.01299	2.06828	2.37997	2.77075	0.105622	0.279245	0.272414	0.282595	0.737184
	1368870_at	-0.138139	0.138139	-1.54932	-0.559321	-0.169518	-0.277983	0.778374	0.62241	1.22899	1.63088	Id2	1	0.481524	0.856337	1.62495	2.69435	0.135619	0.23826	0.0455352	0.124275	0.532437
	1387769_a_at	-0.0874252	0.0874262	0.13854	-1.03983	0.834147	0.156182	1.2397	1.06224	0.897479	1.1178	Id3	1	0.731716	1.40948	2.22063	2.01062	0.0857523	0.43445	0.472679	0.193261	0.217324
	1369788_s_at	-0.000149727	0.000148773	0.710825	1.05347	1.00944	0.680714	0.856478	0.911535	0.847492	1.02634	Jun	1	1.84312	1.79636	1.84549	1.91443	0.000146304	0.310261	0.29005	0.0498042	0.167924
	1387788_at	0.0715136	-0.0715136	2.0859	2.07279	1.81767	1.99565	0.748533	0.843269	0.596249	0.867363	Junb	1	4.22615	3.7494	1.73616	1.66072	0.0701305	0.0271539	0.327267	0.0806295	0.221003
	1368945_at	-0.0688086	0.0688086	2.53026	2.25312	2.23945	2.43488	2.19168	2.17371	1.46837	2.38233	Bmp2	1	5.24772	5.05309	4.54	3.79829	0.0674757	0.713926	0.48437	0.0399869	1.73008
	1374055_at	0.0212584	-0.0212593	0.244761	0.487093	0.186954	-0.132225	0.0197783	-0.227645	0.182115	0.202663	Erf	1	1.28871	1.01915	0.930493	1.14265	0.0208399	0.153245	0.15976	0.112979	0.0115084
