# Supplementary material for: Identification and Characterization of FGF2-Dependent mRNA: microRNA Networks During Lens Fiber Cell Differentiation
Source: G3 (Bethesda). 2013 Oct 18;3(12):2239–55. doi: 10.1534/g3.113.008698 (PMC3852386; doi:10.1534/g3.113.008698)
Supplement: Supporting Information [file supp_g3.113.008698_TableS1.xlsx]

## Sheet: 131 UP DN Final miRNA List
Table S1:
		AVG RQ	AVG RQ	AVG RQ	AVG RQ	AVG RQ	AVG RQ	Ct	Ct	Ct	Ct	Ct	Ct	Ct	Ct	Ct	Ct	Ct	Ct
Regulation Class	miRNA Detector	0 hr	2 hr	4 hr	12 hr	24 hr	24 hr UNT	0_hr_R1	0_hr_R2	2_hr_R1	2_hr_R2	4_hr_R1	4_hr_R2	12_hr_R1	12_hr_R2	24_hr_R1	24_hr_R2	0_hr_UNT_R1	0_hr_UNT_R2	ABI TLDA Card
Early UP	mmu-miR-31	1	1.15273	1.40638	1.27989	1.13922	1	17.9863	18.7167	17.9706	17.5206	17.354	17.603	15.8512	14.2141	15.9564	14.3739	15.7178	15.1613	A
Early UP	mmu-miR-100	1	1.33469	1.61774	1.13526	1.00904	1	18.7921	20.3565	18.8271	18.6867	18.0078	18.9909	18.488	16.9513	18.7419	16.9665	17.9988	17.9083	A
Early UP	mmu-miR-31*	1	1.26405	1.63432	0.903674	0.851848	1	18.6318	19.9617	18.3865	18.9072	18.7973	18.1585	17.9086	17.1372	17.2857	17.9479	17.6908	17.1285	B
Early UP	mmu-miR-328	1	1.38778	1.61047	1.28134	1.29311	1	20.036	21.2769	19.8118	19.7538	19.4862	19.6898	19.0392	17.6205	18.7497	17.8127	18.8068	18.6699	A
Early UP	mmu-let-7f	1	1.08039	1.44198	0.821044	1.08544	1	21.3549	21.5634	20.8276	21.0659	20.4796	20.6205	19.9331	19.0678	19.8324	18.2921	19.6264	18.9073	A
Early UP	mmu-miR-382	1	2.51666	3.35616	1.5109	1.43737	1	22.5909	25.2433	21.9729	22.3965	21.5498	22.0287	22.3511	19.3356	21.9191	19.8406	21.3213	21.6579	A
Early UP	mmu-miR-27a*	1	3.88999	3.36638	1.97708	1.68719	1	24.3554	24.6754	22.5683	21.9193	23.0984	22.2097	21.6808	21.7364	21.342	22.5499	23.1149	22.3347	B
Early UP	mmu-miR-409-3p	1	1.77266	1.76464	1.79893	1.10983	1	23.5956	24.6037	22.6499	23.0958	22.8	22.9985	21.3241	19.7717	21.9767	20.4418	21.509	21.3828	A
Early UP	mmu-miR-134	1	1.19908	1.5337	1.57713	0.83642	1	23.7332	24.5318	23.1561	23.7833	22.9793	23.2897	21.5234	19.5356	22.3949	20.4231	21.3617	21.1136	A
Early UP	rno-miR-17-3p	1	0.968682	1.39851	1.31422	1.07341	1	24.156	25.8866	24.3555	24.9771	23.7029	24.6099	22.9738	21.2385	22.941	21.7843	22.7538	22.3486	A
Early UP	mmu-miR-133b	1	0.757732	1.58266	1.16065	1.04395	1	24.4566	25.6304	25.1678	24.918	23.8093	24.191	23.9054	22.5683	24.2177	22.4907	23.8891	23.1161	A
Early UP	mmu-miR-200c	1	1.63128	1.75203	1.26711	1.04284	1	24.7706	25.585	23.9286	24.2133	23.8374	24.1382	22.6642	20.9941	23.0971	21.0522	22.2885	22.1546	A
Early UP	mmu-miR-485*	1	2.11059	3.29419	1.43783	0.767889	1	25.5664	26.6543	24.97	24.4717	24.579	23.9815	23.9985	23.9601	24.9392	24.8466	24.747	24.3251	B
Early UP	mmu-miR-667	1	2.08509	2.31624	1.9966	1.75302	1	26.0042	25.9882	24.3747	24.6957	24.2334	24.5734	23.3245	21.9526	23.985	21.5965	23.7706	23.6032	A
Early UP	mmu-miR-455	1	1.72318	2.43646	1.30593	1.02054	1	25.7055	27.0256	25.2155	25.1437	24.519	24.8805	25.9849	23.5732	25.9506	24.248	25.2917	25.1382	A
Early UP	rno-miR-381	1	1.52737	1.72843	1.15455	0.833468	1	24.5321	27.1377	24.9071	24.7388	24.5769	24.7519	25.9562	24.0681	25.9638	24.9298	24.942	25.5987	A
Early UP	mmu-miR-29b*	1	3.48835	2.01387	0.684634	0.755168	1	26.7137	26.7238	24.6095	24.5991	25.3338	25.8634	27.123	26.5804	26.1453	27.2924	26.6291	26.0468	B
Early UP	mmu-miR-9	1	1.25385	2.50846	0.897284	1.53713	1	26.1344	27.6755	25.997	26.3584	24.774	25.6203	26.9186	23.9576	25.2604	23.9917	24.6696	25.9957	A
Early UP	mmu-miR-495	1	1.53858	1.59464	2.12477	1.35915	1	25.5876	26.8786	24.8629	25.5583	25.0574	25.3003	24.1292	22.6501	24.8951	23.1024	24.7983	24.2573	A
Early UP	mmu-miR-376b*	1	1.15116	1.35516	0.936536	1.20104	1	25.0953	26.4728	25.6584	24.8798	25.4962	24.9747	24.9593	24.96	24.5656	24.6532	25.1466	24.6492	B
Early UP	mmu-miR-129-3p	1	3.43807	5.20086	1.2542	1.27334	1	27.0164		25.8203	25.3376	24.9869	25.0164	24.7208	24.0961	24.8428	23.8595	24.7473	24.8249	A
Early UP	mmu-miR-193*	1	1.22006	2.04921	0.869488	0.807482	1	26.3906	27.3329	26.8914	25.6345	26.1789	25.2541	26.7481	26.9893	26.3752	27.593	26.8527	26.5469	B
Early UP	mmu-miR-543	1	2.73005	3.7324	1.66645	0.545456	1	26.5657	28.9595	25.8171	26.0085	25.3126	25.6504	25.5009	23.57	27.0043	25.2181	25.4681	25.178	A
Early UP	mmu-miR-29a*	1	2.77577	1.61172	1.13306	1.6447	1	26.7186	27.6359	25.3874	25.3976	26.7362	26.0207	28.3305	27.9074	26.9142	28.2658	28.1654	28.4987	B
Early UP	mmu-miR-376a	1	2.00377	1.40417	0.999232	0.963272	1	26.2874	27.835	25.7267	25.5884	25.9442	26.4367	24.4306	23.934	24.6069	23.7925	24.1248	24.3394	A
Early UP	mmu-miR-27b*	1	2.11086	1.66415	0.766401	0.700637	1	27.3518	27.944	26.848	25.6685	27.0862	26.5198	25.7006	25.7501	25.6274	26.0994	25.6759	25.0728	B
Early UP	mmu-miR-704	1	1.10706	1.36916	1.17812	1.535	1	26.1219	27.1372	26.2311	26.1108	26.3845	25.7476	29.1767	29.1691	28.8098	28.7898	29.2882	29.5962	B
Early UP	mmu-miR-219	1	0.940319	1.70181	1.14302	0.781005	1	26.6183	28.2073	26.9778	27.2236	26.1701	26.3593	27.6064	25.2106	27.8532	25.9916	27.1124	26.1919	A
Early UP	mmu-miR-411*	1	1.35134	1.51114	1.15229	1.12018	1	27.0965	28.0037	27.3805	26.2273	27.0858	26.6029	26.7766	26.5696	26.4782	26.9669	27.0696	26.7513	B
Early UP	rno-miR-333	1	1.42174	1.54504	1.01979	0.882945	1	27.3556	27.9837	26.9636	26.5586	26.4269	26.8951	26.09	25.005	26.9097	24.5301	25.5466	25.7067	A
Early UP	rno-miR-421	1	2.25636	2.32517	0.550756	0.445527	1	27.1869	30.9425	26.8492	28.1304	27.1609	27.7718	26.4562	24.5902	26.9758	24.6115	24.8741	24.553	A
Early UP	mmu-miR-362-3p	1	1.31382	1.4561	1.05443	0.949399	1	27.5825	28.888	27.4589	27.4223	27.0484	27.5759	26.7585	25.0181	26.7748	25.2336	26.0796	25.9517	A
Early UP	mmu-miR-380-5p	1	1.27823	1.83371	1.02559	1.03186	1	28.3891	28.9113	27.4018	28.3886	27.0487	27.7402	27.5374	25.8593	27.3034	26.0047	26.8905	26.6808	A
Early UP	mmu-miR-154*	1	1.69977	3.02795	2.7125	0.788139	1	28.0008	29.9067	28.2752	27.4779	27.379	27.1114	29.1286	28.9706	30.3634	31.3192	30.505	30.539	B
Early UP	mmu-miR-342-5p	1	2.66838	2.21346	0.580986	0.818036	1	28.7681	30.1386	27.1478	28.1252	27.2373	28.6148	25.8212	23.1349	25.1833	22.7145	23.7072	23.7838	A
Early UP	mmu-miR-323-3p	1	2.48432	1.87284	0.840442	0.704104	1	28.9534		27.4749	28.4947	27.9722	28.8524	27.0263	25.2367	27.0189	25.6839	26.14	25.7231	A
Early UP	rno-miR-463	1	1.2711	1.32163	1.56837	0.682874	1	28.2984	28.1631	27.5803	27.5653	27.7589	27.6776	28.0997	27.4348	27.7987	30.1522	28.9028	27.9959	B
Early UP	rno-miR-219-1-3p	1	20.49	4.12669	1.41539	1.02771	1	31.8536		28.0702	27.6117	28.9646	31.3807	27.3674	26.3263	28.2828	26.2635	27.9629	26.8349	A
Early UP	mmu-miR-434-5p	1	2.0383	2.23129	1.34516	1.33215	1	28.3743	30.7428	27.8338	28.4268	27.7423	28.2969	27.9403	26.9781	27.9916	26.8839	28.0762	27.7995	A
Early UP	rno-miR-23a*	1	2.01826	1.1874	2.35665	0.871457	1	29.968	29.8701	29.2421	27.946	30.5712	28.5509	29.4154	30.1886	29.7542	32.7375	31.2597	30.8835	B
Early UP	mmu-miR-879*	1	1.42788	1.59837	1.42914	1.6025	1	28.4963	29.8002	28.6455	27.9996	28.4311	28.2919	28.7128	28.1862	27.967	28.6189	29.8298	28.1652	B
Early UP	mmu-miR-205	1	4.27765	4.07684	1.16213	1.10107	1	30.204	32.02	28.1725	29.0561	28.5346	28.8724	29.9641	26.5461	29.5783	27.0167	29.3718	27.6737	A
Early UP	mmu-miR-191*	1	1.10289	1.45756	1.21451	1.53623	1	28.9929	29.7303	29.1926	28.6243	29.1215	28.2943	28.026	27.9603	27.3417	27.9839	28.5476	28.0651	B
Early UP	mmu-miR-383	1	2.41069	3.4453	0.957456	0.863165	1	32.0439	29.9785	29.4111	29.2706	28.4031	29.288	28.3896	27.8515	28.8632	27.6061	28.7827	27.4347	A
Early UP	mmu-let-7i*	1	1.59957	1.65885	0.798907	1.572	1	29.6599	29.9538	28.6174	29.0172	28.6225	29.3105	29.2749	29.833	27.709	29.4632	29.8375	28.6884	B
Early UP	mmu-miR-21*	1	2.29997	1.77228	0.914979	0.790339	1	30.4877	30.6297	28.7699	29.3205	29.8283	29.4175	29.7373	29.3287	28.881	30.6248	29.8868	28.9885	B
Early UP	rno-miR-377	1	3.11155	2.57605	1.35497	1.50677	1	31.0759		29.9163		29.9046	30.245	29.0583	27.4303	28.6068	27.5044	28.404	29.0627	A
Early UP	rno-miR-336	0.999999	2.67345	1.84597	1.04026	0.946554	0.999999	31.3184	34.0171	31.1003	30.5961	30.7106	32.0941	30.9554	29.3408	30.9697	29.5279	30.2134	30.2984	A
Early UP	mmu-miR-137	1	0.786995	4.96431	1.56315	0.873417	1	33.4599			34.0159	31.66	31.3648	30.6923	29.3854	30.7092	30.9769	30.8017	30.6666	A
Early UP	mmu-miR-186*	1	2.7226	3.20004	1.03557	1.79582	1	33.5738	35.0316	32.3096	32.7822	32.8305	32.1985	33.6394	31.1744	31.8213	31.4212	32.2834	32.6969	B
Early DN	mmu-miR-720	1	0.199348	0.193523	0.305414	0.388368	1	17.0138	15.8007	18.8737	17.9704	19.177	18.156	16.6718	16.9381	16.2345	16.6994	15.645	14.6083	B
Early DN	mmu-miR-135a*	1	0.380755	0.420397	0.381611	0.564983	1	22.2926	21.2533	22.9606	22.7478	22.9178	22.9082	23.8895	23.7167	22.8425	23.6488	22.6393	22.2529	B
Early DN	mmu-miR-685	1	0.299329	0.487429	0.830513	1.334	1	23.0952	21.5003	23.366	23.9082	22.9901	22.9168	23.6115	22.1749	23.1072	21.2409	23.1292	22.2231	A
Early DN	mmu-miR-494	1	0.443909	0.389212	1.26405	1.10727	1	24.4936	23.3485	24.3341	25.0496	24.9683	24.8345	24.035	22.3184	24.0193	22.6452	23.5928	23.5384	A
Early DN	mmu-miR-296-3p	1	0.515708	0.486144	0.518574	0.844986	1	24.7958	26.0758	26.4384	25.5421	26.1067	26.084	26.5555	25.0365	26.1117	24.0006	24.9672	24.8317	A
Early DN	mmu-miR-503	1	0.179967	0.162195	0.671714	0.373579	1	24.1859		27.7832	26.2254	27.572	26.7763	25.7139	24.4185	26.029	25.7253	24.4245	24.6615	A
Early DN	mmu-miR-801	1	0.0809324	0.140148	ND	0.509551	1	25.9209	22.8292	26.7912	28.5894	25.6897	28.51			29.8913	29.3501	29.2116	28.1329	B
Early DN	mmu-miR-125b-3p	1	0.550154	0.681913	1.25516	0.764916	1	28.511	27.9479	28.5142	28.8671	27.9439	28.8576	27.1085	25.2595	27.9985	25.7276	27.3218	25.8037	A
Early DN	mmu-miR-694	1	0.47513	0.449772	0.285229	0.972127	1	27.4135	29.0683	29.212	28.7932		29.0117	30.4154			28.7667	29.218		B
Early DN	mmu-miR-141	1	0.624516	0.685147	1.02406	0.929849	1	28.7896	29.1915	29.5892	28.9485	28.9243	29.3858	28.707	26.9703	28.5713	27.3135	28.3298	27.5179	A
Early DN	mmu-miR-675-3p	1	0.561497	0.0867823	0.7298	0.844451	1	25.6014			26.6445		29.7123	25.2767	23.7248	24.5762	23.9333	24.2454	23.949	A
Early DN	mmu-miR-375	1	0.254351	0.356818	0.594935	0.837761	1	29.4937	27.6369	29.9424	30.3366	30.2915	29.0506	29.9721	26.9331	28.8796	26.967	28.9698	26.5388	A
Early DN	mmu-miR-682	1	0.335879	0.605268	3.19389	0.715067	1	29.9318	28.3251	30.1623	30.4408		29.6922	29.993	28.4376		30.5264	31.1251		A
Early DN	mmu-miR-193	1	0.458014	0.674451	1.0159	1.15494	1	29.7884	29.911	30.2147	30.9361	29.4185	30.6553	29.0146	27.7558	28.7784	27.5509	28.2937	28.6239	A
Early DN	mmu-miR-804	1	0.143423	0.112465	0.220225	0.233502	1	28.6402	26.7477	30.245	30.1225	30.4328	31.0397	30.1641	30.3058	28.074	32.2443	28.3633	27.8065	B
Early DN	mmu-miR-449a	1	0.627104	0.816122	0.944297	1.29501	1	30.9902	30.1839	30.8948	30.8241	29.8011	31.1974	28.8159	27.9755	29.0041	26.805	28.6675	28.0602	A
Late UP	mmu-miR-184	1	1.02519	1.01153	1.45155	1.5082	1	12.7191	13.6676	12.981	12.5321	12.6624	12.9291	11.0073	9.38441	10.9864	9.22388	11.0807	10.4879	A
Late UP	mmu-miR-106a	1	0.998919	1.21044	1.28319	1.39227	1	17.7532	18.4515	17.4401	17.966	16.9974	17.8942	16.7063	15.0017	16.6979	14.7037	16.5628	15.9665	A
Late UP	mmu-miR-191	1	1.02127	1.07862	1.55924	1.70948	1	18.2231	18.9409	17.9542	18.3473	17.8785	18.3051	15.9032	14.5546	15.9329	14.1885	16.2534	15.5879	A
Late UP	mmu-miR-181a	1	1.22179	1.17301	1.98297	1.27751	1	17.684	19.649	17.9987	17.9546	17.6422	18.4685	17.3329	15.3966	17.9864	15.9408	17.0146	17.792	A
Late UP	mmu-miR-21	1	0.860546	1.05785	1.58545	2.23197	1	19.5438	20.4816	19.6894	19.9675	19.0648	20.0363	19.1457	17.4751	18.9554	16.6077	19.1482	18.9042	A
Late UP	mmu-miR-210	1	1.09543	1.29805	1.69569	1.47028	1	19.7633	20.7801	19.7875	19.6911	19.3934	19.6353	18.4798	17.0666	18.629	17.258	18.8697	18.3023	A
Late UP	mmu-miR-152	1	1.02267	1.04837	1.47018	1.3379	1	19.9519	21.1859	20.0286	20.2428	19.8962	20.3433	19.4815	17.6765	19.4448	17.9142	19.4412	18.9305	A
Late UP	mmu-miR-296-5p	1	1.17791	1.45834	1.15369	1.50314	1	20.7702	21.7876	20.7988	20.4848	20.2446	20.4625	20.9023	18.0061	20.0567	18.0172	20.0674	19.3552	A
Late UP	mmu-miR-29a	1	0.991434	1.56057	2.12121	2.15688	1	20.8585	21.9776	20.5926	21.4666	19.8464	20.9436	19.7676	18.0631	19.9337	17.7779	20.1619	19.9403	A
Late UP	mmu-miR-222	1	0.915877	0.992321	1.57433	1.67765	1	22.3728	22.901	21.995	22.7306	21.8011	22.7329	20.1635	18.8412	20.4223	18.328	20.4819	19.934	A
Late UP	mmu-miR-324-5p	1	0.978201	1.09796	1.69939	1.3922	1	21.4909	22.934	21.7862	21.9005	21.3106	22.0826	20.6636	19.0491	21.0104	19.2067	20.8237	20.5209	A
Late UP	mmu-miR-34a	1	0.706083	0.892784	2.44137	5.26777	1	21.9876	23.0103	22.3099	22.8905	21.5815	22.9817	22.2349	21.0816	21.4439	19.5826	23.0353	22.9583	A
Late UP	mmu-miR-132	1	1.60585	2.77092	6.00096	7.52686	1	21.737	23.0322	21.0139	21.5869	20.2205	20.8459	18.291	16.8423	17.9731	16.4355	20.326	20.0793	A
Late UP	mmu-miR-324-3p	1	1.01455	1.05649	1.63413	1.39592	1	22.8342	23.9351	22.9108	23.0151	22.8771	22.9716	21.8099	20.4618	22.2131	20.4422	21.9757	21.8147	A
Late UP	mmu-miR-155	1	0.895863	0.90437	1.48403	1.97579	1	23.9772	24.1061	23.3914	24.2074	23.2339	24.3774	23.2498	20.7721	22.9685	20.1566	22.4415	22.8212	A
Late UP	mmu-miR-34b-3p	1	0.997231	1.23108	1.14364	1.44059	1	23.6528	24.4169	23.2761	23.9998	22.9748	23.7329	21.924	20.5184	21.9567	19.7488	21.6889	21.2426	A
Late UP	mmu-miR-376c	1	1.20594	1.38502	2.00509	1.61075	1	23.7169	24.7059	23.2331	23.8476	23.1878	23.5331	22.7878	21.1745	23.006	21.5172	23.2783	22.7931	A
Late UP	mmu-miR-379	1	1.12504	1.1357	1.70126	1.38535	1	23.8585	24.9036	23.6271	23.9933	23.63	24.0029	22.5247	21.2847	22.9478	21.3834	22.7543	22.69	A
Late UP	mmu-miR-708	1	1.12428	1.91095	2.16862	2.06415	1	24.248	24.9601	24.0699	23.9984	23.1068	23.4707	21.913	20.5898	21.9581	20.6162	22.8648	21.9733	A
Late UP	mmu-miR-298	1	0.900668	0.877706	1.61232	2.02631	1	23.55	25.3038	24.0001	24.3537	23.6122	24.8559	23.1707	21.6934	23.0853	21.0484	23.4077	22.9364	A
Late UP	mmu-miR-135b	1	0.664389	0.94462	1.76328	1.76799	1	25.2064	26.3884	25.587	26.3858	25.017	25.9802	24.068	22.7216	24.1263	22.5847	24.5605	23.9674	A
Late UP	mmu-miR-203	1	1.24132	1.56992	2.3381	4.23782	1	26.2321	26.922	25.9176	25.811	25.3561	25.7346	24.9077	23.547	24.3064	22.3613	25.5286	25.4784	A
Late UP	mmu-miR-29c	1	1.19176	1.69275	2.56604	3.40679	1	26.1132	27.1574	26.0392	25.9235	25.208	25.7818	28.0678	23.8782	27.2415	23.8158	27.7615	27.0053	A
Late UP	mmu-miR-29b	1	1.15785	1.87959	2.30602	2.89975	1	26.9567	28.5914	26.7913	27.5322	26.0107	26.9545	26.1377	24.1044	25.9082	23.6019	26.4454	26.3092	A
Late UP	mmu-miR-182	1	0.623902	1.08281	1.22921	1.91296	1	27.6533	28.7934	28.1271	28.8791	27.5469	27.9082	28.6813	26.3626	27.7569	25.9399	27.723	28.0181	A
Late UP	mmu-miR-329	1	0.68731	0.996059	2.80378	1.92037	1	27.9849	28.9215	28.2119	28.9747	28.1161	28.0396	27.2083	25.6287	28.031	25.827	28.2092	27.7042	A
Late UP	rno-miR-345-3p	1	0.960129	1.26092	1.71315	1.66194	1	28.8831	29.5001	28.7406	28.9582	28.0733	28.8789	27.9898	25.6745	28.0455	25.6354	27.9984	27.321	A
Late UP	mmu-miR-10a	1	0.86397	1.48838	2.60928	2.19186	1	28.5884	29.6499	29.063	ND	27.944	ND	27.4764	26.2876	ND	26.2854	28.0017	28.6313	A
Late UP	mmu-miR-369-3p	1	1.23036	1.19784	1.48803	1.31031	1	28.9811	30.5426	29.0209	29.1028	28.8897	29.3511	30.9787	28.615	31.3606	28.5292	30.7643	30.078	A
Late UP	mmu-miR-345-3p	1	0.919175	0.720606	1.193	1.5752	1	28.8848	30.9209	29.5549	29.6923	29.325	30.6641	28.4485	27.0185	27.972	26.6221	28.0882	27.9897	A
Late UP	mmu-miR-376b	1	1.58208	2.68547	7.85159	1.33556	1	26.7249	ND	26.268	26.5464	25.7655	25.562	23.9145	22.1123	26.7167	24.3502	25.3014	26.7731	A
Late UP	rno-miR-758	1	1.70463	1.14242	1.23644	1.6651	1	29.5052	ND	28.2603	29.8996	28.3797	30.9746	27.4087	25.4859	26.6891	25.2757	26.7901	26.8186	A
Late UP	mmu-miR-290-5p	1	0.796994	0.648062	9.91587	8.47696	1	27.5981	ND	28.4102	28.0236	29.4593	27.9748	30.5936	30.8501	30.707	ND	33.3138	34.8151	B
Late UP	mmu-miR-449c	1	1.54951	0.760294	1.95276	2.00265	1	30.3558	ND	ND	30.2033	30.9996	31.4889	28.5865	28.0137	28.1369	28.4079	28.0763	30.5207	B
Late UP	rno-miR-743a	1	0.630608	0.734725	2.60988	1.29707	1	27.9469	28.0757	27.8943	28.8349	28.5898	28.102	28.8748	28.616	28.8038	30.7218	31.0177	29.3068	B
Late UP	mmu-miR-138*	1	0.940461	0.523966	3.38136	4.35647	1	31.3159	30.8793	31.1293	30.6193	32.6861	31.1536	28.731	28.5185	28.0906	28.4451	29.9943	30.8361	B
Late DN	mmu-miR-126-3p	1	0.867943	0.869783	0.660825	0.730739	1	15.996	16.71	15.7534	16.5595	15.8081	16.5384	14.2703	12.9891	14.1805	12.7177	13.4234	12.7424	A
Late DN	mmu-miR-125b-5p	1	1.08521	1.08971	0.656551	0.686918	1	16.5937	18.3559	16.959	16.9529	16.5946	17.345	16.5606	14.9877	16.6119	14.735	15.2099	15.2261	A
Late DN	mmu-miR-145	1	0.897724	0.829912	0.582875	0.517295	1	17.7473	18.9933	17.8613	18.3889	17.8187	18.6978	16.938	15.5766	17.2374	15.5507	15.8981	15.1607	A
Late DN	mmu-miR-301a	1	0.979216	1.03475	0.684532	0.874076	1	19.9213	21.4013	20.0763	20.5051	19.9058	20.5562	19.8109	18.0029	19.4435	17.594	18.5612	18.2606	A
Late DN	mmu-miR-342-3p	1	1.03129	1.0719	0.634551	0.760642	1	21.1934	21.7438	20.9375	21.1091	20.8119	21.1629	20.0016	18.0083	19.64	17.776	18.7151	18.0841	A
Late DN	mmu-miR-143	1	0.997214	0.917909	0.789145	0.607469	1	21.3176	22.4569	20.9999	21.981	21.2314	22.0283	20.4389	19.2226	20.8829	19.4626	19.5568	19.5232	A
Late DN	mmu-miR-20b	1	0.928291	1.02544	0.597344	0.839893	1	21.4887	22.8943	21.8199	21.976	21.591	21.9575	19.9138	18.3612	19.5644	17.6563	18.6299	18.2601	A
Late DN	mmu-miR-197	1	1.12436	0.524308	0.20743	0.263428	1	24.8722	23.9825	23.9466	23.7682	24.9554	25.0003	24.2111	22.331	24.6362	21.1455	ND	20.8691	A
Late DN	mmu-miR-339-5p	1	1.35585	1.06047	0.760988	0.625448	1	22.9703	24.1664	22.8093	22.6472	23.168	23.0372	22.5473	20.5387	22.5709	21.0101	21.492	20.9077	A
Late DN	rno-miR-339-3p	1	1.02718	0.980947	0.682601	0.559378	1	24.1633	24.8523	24.1438	23.9927	23.9956	24.3135	22.8494	20.8275	23.2686	20.9118	21.6519	21.025	A
Late DN	rno-miR-450a	1	0.819567	0.754462	0.781146	0.634256	1	24.2103	24.9406	24.0598	24.8634	24.2108	24.991	23.5063	22.4118	23.9569	22.4913	22.7005	22.6066	A
Late DN	mmu-miR-672	1	0.958911	1.13827	0.590954	0.513771	1	24.6524	25.0465	24.4573	24.5609	24.2457	24.3175	23.24	22.4524	23.977	22.0483	22.4002	21.8762	A
Late DN	mmu-miR-142-3p	1	0.965038	1.19592	0.662945	0.73399	1	24.456	25.9707	24.4055	25.3222	24.2064	24.942	24.9126	23.2715	24.8316	22.9877	23.5124	23.5872	A
Late DN	rno-miR-351	1	0.793297	1.28935	0.566772	0.399876	1	25.6007	26.6526	25.1795	26.9402	25.019	25.739	25.0873	23.418	25.9626	23.4782	23.5397	23.4291	A
Late DN	mmu-miR-297c	1	1.05044	0.994011	0.425437	0.663541	1	25.9384	26.6924	26.0302	25.6569	25.7307	26.1554	25.2544	23.2485	24.1093	23.0401	22.7081	23.4305	A
Late DN	mmu-miR-214	1	1.07334	0.990868	0.487484	0.381443	1	26.0459	27.1951	25.6438	26.5912	25.7963	26.7092	24.2573	23.3811	24.7729	23.5023	23.1214	22.5456	A
Late DN	mmu-miR-542-3p	1	1.01895	0.967876	0.77688	0.651783	1	26.4944	27.6662	26.3487	26.9559	26.5346	26.9582	26.4408	24.9537	26.6139	25.2163	25.4719	25.2959	A
Late DN	mmu-miR-125a-3p	1	0.799423	0.654896	0.712924	0.49149	1	27.351	27.9236	27.5169	27.6019	27.7523	27.9816	26.28	25.6083	26.9261	25.9644	25.8702	25.1434	A
Late DN	mmu-miR-542-5p	1	0.892205	0.766597	0.629642	0.597623	1	27.9833	28.762	27.5151	28.7576	27.9102	28.84	25.9527	24.5475	25.9838	24.5959	24.6869	24.5801	A
Late DN	mmu-miR-217	1	0.727458	0.894699	0.973105	0.539601	1	28.4384	29.4094	28.3862	29.578	ND	28.9238	28.6354	27.8413	30.2277	27.8794	28.5501	27.9496	A
Late DN	mmu-miR-7a	1	1.03791	0.893061	0.60743	0.481913	1	29.0668	30.7586	29.5582	29.3581	29.4366	29.9531	29.0274	27.8211	29.9536	27.4918	27.6548	27.857	A
Late DN	mmu-miR-496	1	1.37126	1.34352	0.505714	0.367855	1	28.8503	30.7985	28.7864	29.1497	28.5329	29.5018	29.2101	28.0926	29.8764	28.2737	27.7488	27.6885	A
Late DN	mmu-miR-142-5p	1	0.996687	0.620166	0.182475	0.370136	1	31.0291	30.8476	29.8194	31.2651	29.5945	32.8987	30.0257	27.1658	28.1363	26.9436	25.9446	26.4403	A
Late DN	mmu-miR-7b	0.999999	0.818471	0.977616	0.541555	0.623176	0.999999	32.6897	32.9355	32.4244	32.9769	31.9632	32.9652	32.093	30.4326	31.949	30.1006	30.7105	30.1472	A
Late DN	mmu-miR-539	1	1.04813	1.53309	0.406263	0.508786	0.999999	32.5863	ND	32.9965	ND	32.1135	ND	32.3666	30.2767	32.1501	29.7729	30.6451	29.5009	A
Late DN	mmu-let-7g*	1	1.17495	1.4195	0.347805	0.241719	1	28.6191	29.9927	28.5627	28.9602	28.4656	28.915	29.1754	28.887	29.3196	29.81	27.4148	27.666	B
Late DN	mmu-miR-106b*	1	1.49914	1.65266	0.450307	0.369927	1	22.9166	24.6743	23.0404	22.7585	23.4225	22.4985	21.3385	21.4491	21.3909	21.9813	20.4285	20.1227	B
Late DN	mmu-miR-690	1	0.888858	1.00567	0.36825	0.413128	1	18.6926	19.6515	19.2662	18.7943	19.1343	18.9732	19.6051	19.509	19.0465	19.7532	18.4319	17.8654	B
Late DN	mmu-miR-214*	1	1.01764	0.866327	0.448994	0.353325	1	27.8371	28.7812	28.8112	27.133	28.4089	28.4031	28.3242	27.8394	28.4992	28.3731	27.2941	26.6248	B

## Sheet: Sheet1
Detector	AssayID	entityType	GeneSymbol	Synonyms	Detector	AssayID	entityType	GeneSymbol	Synonyms	Detector	AssayID	entityType	GeneSymbol	Synonyms	Detector	AssayID	entityType	GeneSymbol	Synonyms
mmu-let-7f	let	Target	mmu		mmu-miR-141	miR	Target	mmu		mmu-miR-324-5p	miR	Target	mmu		rno-miR-450a	miR	Target	rno
mmu-let-7i*	let	Target	mmu		mmu-miR-449a	miR	Target	mmu		mmu-miR-222	miR	Target	mmu		mmu-miR-197	miR	Target	mmu
mmu-miR-100	miR	Target	mmu		mmu-miR-685	miR	Target	mmu		mmu-miR-203	miR	Target	mmu		mmu-miR-7a	miR	Target	mmu
mmu-miR-129-3p	miR	Target	mmu		mmu-miR-682	miR	Target	mmu		rno-miR-758	miR	Target	rno		mmu-miR-672	miR	Target	mmu
mmu-miR-133b	miR	Target	mmu		mmu-miR-193	miR	Target	mmu		mmu-miR-29b	miR	Target	mmu		mmu-miR-342-3p	miR	Target	mmu
mmu-miR-134	miR	Target	mmu		mmu-miR-375	miR	Target	mmu		mmu-miR-132	miR	Target	mmu		rno-miR-351	miR	Target	rno
mmu-miR-137	miR	Target	mmu		mmu-miR-494	miR	Target	mmu		mmu-miR-369-3p	miR	Target	mmu		rno-miR-339-3p	miR	Target	rno
mmu-miR-154*	miR	Target	mmu		mmu-miR-675-3p	miR	Target	mmu		mmu-miR-329	miR	Target	mmu		mmu-miR-145	miR	Target	mmu
mmu-miR-186*	miR	Target	mmu		mmu-miR-296-3p	miR	Target	mmu		mmu-miR-708	miR	Target	mmu		mmu-miR-142-3p	miR	Target	mmu
mmu-miR-191*	miR	Target	mmu		mmu-miR-125b-3p	miR	Target	mmu		mmu-miR-296-5p	miR	Target	mmu		mmu-miR-143	miR	Target	mmu
mmu-miR-193*	miR	Target	mmu		mmu-miR-503	miR	Target	mmu		mmu-miR-34a	miR	Target	mmu		mmu-miR-301a	miR	Target	mmu
mmu-miR-200c	miR	Target	mmu		mmu-miR-801	miR	Target	mmu		mmu-miR-10a	miR	Target	mmu		mmu-miR-125a-3p	miR	Target	mmu
mmu-miR-205	miR	Target	mmu		mmu-miR-720	miR	Target	mmu		mmu-miR-376b	miR	Target	mmu		mmu-miR-217	miR	Target	mmu
mmu-miR-21*	miR	Target	mmu		mmu-miR-804	miR	Target	mmu		mmu-miR-191	miR	Target	mmu		mmu-miR-125b-5p	miR	Target	mmu
mmu-miR-219	miR	Target	mmu		mmu-miR-694	miR	Target	mmu		mmu-miR-379	miR	Target	mmu		mmu-miR-142-5p	miR	Target	mmu
mmu-miR-27a*	miR	Target	mmu		mmu-miR-135a*	miR	Target	mmu		mmu-miR-21	miR	Target	mmu		mmu-miR-542-3p	miR	Target	mmu
mmu-miR-27b*	miR	Target	mmu							rno-miR-345-3p	miR	Target	rno		mmu-miR-20b	miR	Target	mmu
mmu-miR-29a*	miR	Target	mmu							mmu-miR-29c	miR	Target	mmu		mmu-miR-496	miR	Target	mmu
mmu-miR-29b*	miR	Target	mmu							mmu-miR-29a	miR	Target	mmu		mmu-miR-542-5p	miR	Target	mmu
mmu-miR-31	miR	Target	mmu							mmu-miR-324-3p	miR	Target	mmu		mmu-miR-7b	miR	Target	mmu
mmu-miR-31*	miR	Target	mmu							mmu-miR-181a	miR	Target	mmu		mmu-miR-126-3p	miR	Target	mmu
mmu-miR-323-3p	miR	Target	mmu							mmu-miR-182	miR	Target	mmu		mmu-miR-297c	miR	Target	mmu
mmu-miR-328	miR	Target	mmu							mmu-miR-34b-3p	miR	Target	mmu		mmu-miR-539	miR	Target	mmu
mmu-miR-342-5p	miR	Target	mmu							mmu-miR-298	miR	Target	mmu		mmu-miR-214	miR	Target	mmu
mmu-miR-362-3p	miR	Target	mmu							mmu-miR-184	miR	Target	mmu		mmu-miR-339-5p	miR	Target	mmu
mmu-miR-376a	miR	Target	mmu							mmu-miR-152	miR	Target	mmu		mmu-let-7g*	let	Target	mmu
mmu-miR-376b*	miR	Target	mmu							mmu-miR-210	miR	Target	mmu		mmu-miR-106b*	miR	Target	mmu
mmu-miR-380-5p	miR	Target	mmu							mmu-miR-155	miR	Target	mmu		mmu-miR-690	miR	Target	mmu
mmu-miR-382	miR	Target	mmu							mmu-miR-106a	miR	Target	mmu		mmu-miR-214*	miR	Target	mmu
mmu-miR-383	miR	Target	mmu							mmu-miR-345-3p	miR	Target	mmu
mmu-miR-409-3p	miR	Target	mmu							mmu-miR-135b	miR	Target	mmu
mmu-miR-411*	miR	Target	mmu							mmu-miR-376c	miR	Target	mmu
mmu-miR-434-5p	miR	Target	mmu							mmu-miR-290-5p	miR	Target	mmu
mmu-miR-455	miR	Target	mmu							mmu-miR-449c	miR	Target	mmu
mmu-miR-485*	miR	Target	mmu							rno-miR-743a	miR	Target	rno
mmu-miR-495	miR	Target	mmu							mmu-miR-138*	miR	Target	mmu
mmu-miR-543	miR	Target	mmu
mmu-miR-667	miR	Target	mmu
mmu-miR-704	miR	Target	mmu
mmu-miR-879*	miR	Target	mmu
mmu-miR-9	miR	Target	mmu
rno-miR-17-3p	miR	Target	rno
rno-miR-219-1-3p	miR	Target	rno
rno-miR-23a*	miR	Target	rno
rno-miR-333	miR	Target	rno
rno-miR-336	miR	Target	rno
rno-miR-377	miR	Target	rno
rno-miR-381	miR	Target	rno
rno-miR-421	miR	Target	rno
rno-miR-463	miR	Target	rno
